# Supplementary material for: Structural basis of ClC-3 transporter inhibition by TMEM9 and PtdIns(3,5)P2
Source: Nat Struct Mol Biol. 2025 Jul 16;32(10):1972–9. doi: 10.1038/s41594-025-01617-2 (PMC12403049; doi:10.1038/s41594-025-01617-2)
Supplement: Supplementary file 3 — Sequences of oligonucleotides. [file 41594_2025_1617_MOESM3_ESM.xlsx]

## Sheet: Sheet1
Mutants	Primer name	Primer sequence
T9AW164A	Forward Primer	aggagcccaacaacgcgcgaaactccaggtacag
	Reverse Primer	ctgtacctggagtttcgcgcgttgttgggctcct
T9AR172A	Forward Primer	ccaggtacaggagcaggctaaaaccgtgttcgac
	Reverse Primer	gtcgaacacggttttagcctgctcctgtacctgg
T9AR163A	Forward Primer	agttgaaggagcccaacaagcctggaaactccagg
	Reverse Primer	cctggagtttccaggcttgttgggctccttcaact
T9AR163L	Forward Primer	gaaggagcccaacaactctggaaactccaggta
	Reverse Primer	tacctggagtttccagagttgttgggctccttc
Ven-ClC-3W260A	Forward Primer	gattcatcatcagaggttacttgggaaaagcgactttaatgattaaaaccatc
	Reverse Primer	gatggttttaatcattaaagtcgcttttcccaagtaacctctgatgatgaatc
Ven-ClC-3R254A	Forward Primer	aactattttaagtggattcatcatcgcaggttacttgggaaaatggacttta
	Reverse Primer	taaagtccattttcccaagtaacctgcgatgatgaatccacttaaaatagtt
Ven-ClC-3K310A	Forward Primer	tccaaagtatagcacaaacgaagctaaagcaagggaggtgctatc
	Reverse Primer	gatagcacctcccttgctttagcttcgtttgtgctatactttgga
