# Supplementary material for: Structural basis of ClC-3 transporter inhibition by TMEM9 and PtdIns(3,5)P2
Source: Nat Struct Mol Biol. 2025 Jul 16;32(10):1972–9. doi: 10.1038/s41594-025-01617-2 (PMC12403049; doi:10.1038/s41594-025-01617-2)
Supplement: Supplementary file 4 — Statistical source data. [file 41594_2025_1617_MOESM4_ESM.xlsx]

## Sheet: Figure 4e
	Source data for Fig 4e
			Venus ClC-3 + T9A						Venus ClC-3 + T9A W164A						Venus ClC-3 + T9A R172A						Venus ClC-3 W260A + T9A
		% cells with >5 vesicles with cross sectional area	Exp 1	Exp 2	Exp 3	Mean	SD	SE	Exp 1	Exp 2	3	Mean	SD	SE	Exp 1	Exp 2	Exp 3	Mean	SD	SE	Exp 1	Exp 2	Exp3	Mean	SD
		>1.5 µm2	0	0	0	0	0	0	70.59	40.91	69.23	60.2433	16.757	9.67464	32.35	57.89	32.56	40.9333	14.6853	8.47855	15.79	9.76	10.26	11.9367	3.34644
		1 µm2 to 1.5 µm2	0	0	0	0	0	0	5.88	4.55	20.51	10.3133	8.85558	5.11277	44.12	23.68	58.14	41.98	17.3294	10.0051	42.11	53.66	28.21	41.3267	12.7431
		<1 µm2	100	100	100	100	0	0	23.53	54.55	10.26	29.4467	22.7301	13.1232	23.53	18.42	9.3	17.0833	7.20855	4.16186	42.11	36.59	61.54	46.7467	13.1053
	Note: Same data set of Venus ClC-3 + T9A was used in Fig 5i and Extended Data 8f
	Number of cells in vacuole size classes; numerical data for Extended Data Fig4c-e
	DATE IF	File	Condition	Cells containing >5 vesicles with Area	Photo #																			SUM	%
					47	48	49	50	51	52	53	54	55	56	57	58	59	60
	04_03_2025	1_Venus ClC-3 + T9A W164A	Venus ClC-3 + T9A W164A	1.5 μm2-inf	2	2	1	2	2	2	2	2	2	1	1	2	1	2						24	70.5882
				1.0-1.5 μm2	0	0	0	0	0	0	0	0	0	0	0	1	1	0						2	5.88235
				punctae	4	0	3	0	0	0	0	0	0	1	0	0	0	0						8	23.5294
				total	6	2	4	2	2	2	2	2	2	2	1	3	2	2						34
					32	33	34	35	36	37	38	39	40	41	42	43	44	45	46
	04_03_2025	3_Venus ClC-3 W260A + T9A	Venus ClC-3 W260A + T9A	1.5 μm2-inf	2	1	1	0	0	1	0	0	0	0	0	1	0	0	0					6	15.7895
				1.0-1.5 μm2	0	1	0	1	1	1	2	1	2	0	1	0	2	2	2					16	42.1053
				punctae	2	1	2	0	1	0	0	1	0	2	3	4	0	0	0					16	42.1053
				total	4	3	3	1	2	2	2	2	2	2	4	5	2	2	2					38
					47	48	49	50	51	52	53	54	55	56	57
	13_02_2025	5_Venus ClC-3 + T9A R172A	Venus ClC-3 + T9A R172A	1.5 μm2-inf	2	1	1	1	1	0	1	0	4	0	0									11	32.3529
				1.0-1.5 μm2	0	2	1	1	1	2	1	4	0	1	2									15	44.1176
				punctae	0	0	0	1	2	2	0	0	0	1	2									8	23.5294
				total	2	3	2	3	4	4	2	4	4	2	4									34
					37	38	39	40	41	42	43	44	45	46	47
	13_02_2025	6_Venus ClC-3 + T9A W164A	Venus ClC-3 + T9A W164A	1.5 μm2-inf	1	2	0	1	1	0	1	0	2	1										9	40.9091
				1.0-1.5 μm2	0	0	0	1	0	0	0	0	0	0										1	4.54545
				punctae	1	0	0	2	1	2	1	3	0	2										12	54.5455
				total	2	2	0	4	2	2	2	3	2	3										22
					58	59	60	61	62	63	64	65	66
	21_02_2025	7_Venus ClC-3 + T9A	Venus ClC-3 + T9A	1.5 μm2-inf	0	0	0	0	0	0	0	0	0											0	0
				1.0-1.5 μm2	0	0	0	0	0	0	0	0	0											0	0
				punctae	5	5	2	3	4	2	4	3	3											31	100
				total	5	5	2	3	4	2	4	3	3											31
					38	39	40	41	42	43	44	45	46	47	48	49	50
	21_02_2025	8_Venus ClC-3 + T9A R172A	Venus ClC-3 + T9A R172A	1.5 μm2-inf	2	3	2	1	2	1	0	1	2	2	1	4	1							22	57.8947
				1.0-1.5 μm2	0	2	0	1	0	1	1	2	1	1	0	0	0							9	23.6842
				punctae	1	0	0	0	0	0	1	1	1	0	1	0	2							7	18.4211
				total	3	5	2	2	2	2	2	4	4	3	2	4	3							38
					25	26	27	28	29	30	31	32	33	34	35	36	37
	21_02_2025	9_Venus ClC-3 + T9A W164A	Venus ClC-3 + T9A W164A	1.5 μm2-inf	2	3	2	1	2	3	3	2	2	1	1	2	3							27	69.2308
				1.0-1.5 μm2	0	1	1	1	0	1	0	2	0	1	1	0	0							8	20.5128
				punctae	0	0	1	2	0	0	0	0	1	0	0	0	0							4	10.2564
				total	2	4	4	4	2	4	3	4	3	2	2	2	3							39
					11	12	13	14	15	16	17	18	19	20	21	22	23	24
	21_02_2025	10_Venus ClC-3 W260A + T9A	Venus ClC-3 W260A + T9A	1.5 μm2-inf	0	0	0	0	0	0	1	0	0	1	0	0	2	0						4	9.7561
				1.0-1.5 μm2	2	2	2	1	2	1	2	2	1	1	2	2	0	2						22	53.6585
				punctae	2	0	2	0	0	3	2	2	1	3	0	0	0	0						15	36.5854
				total	4	2	4	1	2	4	5	4	2	5	2	2	2	2						41
					34	35	36	37	38	39	40	41	42	43	44	45								sum	%
	11_11_2024	1_Venus ClC-3 W260A + T9A	Venus ClC-3 W260A + T9A	1.5 μm2-inf	1	0	0	1	0	0	1	1	0	0	0	0								4	10.2564
				1.0-1.5 μm2	1	0	1	1	1	0	0	0	3	2	2	0								11	28.2051
				punctae	2	6	2	0	1	2	0	5	1	3	0	2								24	61.5385
				total	4	6	3	2	2	2	1	6	4	5	2	2								39
					9	10	11	12	13	14	15	16
	04_03_2025	2_Venus ClC-3 + T9A	Venus ClC-3 + T9A	1.5 μm2-inf	0	0	0	0	0	0	0	0												0	0
				1.0-1.5 μm2	0	0	0	0	0	0	0	0												0	0
				punctae	5	4	4	4	4	6	6	5												38	100
				total	5	4	4	4	4	6	6	5												38
					1	2	3	4	5	6	7	8
	07_03_2025	3_Venus ClC-3 + T9A	Venus ClC-3 + T9A	1.5 μm2-inf	0	0	0	0	0	0	0	0												0	0
				1.0-1.5 μm2	0	0	0	0	0	0	0	0												0	0
				punctae	3	6	5	6	5	10	5	6												46	100
				total	3	6	5	6	5	10	5	6												46
					61	62	63	64	65	66	67	68	69	70	71	72	73	74	75
	04_03_2025	7_Venus ClC-3 + T9A R172A	Venus ClC-3 + T9A R172A	1.5 μm2-inf	2	2	2	0	1	1	1	2	0	0	1	0	0	1	1					14	32.5581
				1.0-1.5 μm2	1	0	0	1	1	3	1	3	2	2	2	2	4	2	1					25	58.1395
				punctae	1	0	0	1	0	0	0	0	2	0	0	0	0	0	0					4	9.30233
				total	4	2	2	2	2	4	2	5	4	2	3	2	4	3	2					43
