# Supplementary material for: Structural basis of ClC-3 transporter inhibition by TMEM9 and PtdIns(3,5)P2
Source: Nat Struct Mol Biol. 2025 Jul 16;32(10):1972–9. doi: 10.1038/s41594-025-01617-2 (PMC12403049; doi:10.1038/s41594-025-01617-2)
Supplement: Supplementary file 5 — Statistical source data. [file 41594_2025_1617_MOESM5_ESM.xlsx]

## Sheet: Panel 5i
		Source data for Fig 5i
				Vehicle						Apilimod
				Exp 1	Exp 2	Exp 3	Mean	SD	SE	Exp 1	Exp 2	Exp 2	Exp 3	Exp 5	Exp 6	Mean	SD	SE
			Ven-ClC-3E281A + T9	0	0	0	0	0	0	15.6	22.3	0	23.5	0	5.8	11.2	10.7135	4.37379
			Ven-ClC-3 + T9	0	0	0	0	0	0	81.7	70.9	92.6	91.6	66.7		80.7	11.7629	5.26051	P<0,0001	Two way ANOVA analysis with multiple comparisons. GraphPad Prism 10.3.1
			Ven- ClC-5 + T9	0	0	0	0	0	0	65.2	81.8	60	73.5	70.8		70.26	8.28903	3.70697	P<0,0001
Numerical data for Fig5 c-h
																		Statistical analysis data for Fig 5i
DATE IF	File	Condition		Photo											SUM	%
22.08.2024	1_if from 22082024 ClC3wt plus T9_Apilimod	C3WT plus T9A_ Apilimod	Vacuolated cells	14	8	8	3	13	8	9	12	13	15		103	81.746
			Total cells	16	13	11	8	14	9	11	15	13	16		126
22.08.2024	1b_if from 22082024 ClC3wt plus T9_Control	C3WT plus T9A_ Control	Vacuolated cells	0	0	0	0	0	0						0	0
			Total cells	18	14	12	6	8	24						82
22.08.2024	2_if from 22082024_ClC3tdplus T9A_Apilimod	C3E339A plus T9A_ Apilimod	Vacuolated cells	2	0	1	2	2	1	6	0	1	0		15	15.625
			Total cells	9	6	7	5	9	12	13	12	14	9		96
30.08.2024	3_if from 30082024 ClC3wt plus T9_Apilimod	C3WT plus T9A_ Apilimod	Vacuolated cells	11	10	12	8	10	9	10	12	9	7	7	105	70.9459
			Total cells	15	13	15	11	13	15	14	18	18	7	9	148
17.01.2025	4_IF from 17012025 ClC3td and C3WT and C5 plus T9A_Apilimod	C3E339A plus T9A_ Apilimod	Vacuolated cells	0	0	0									0	0
			Total cells	15	8	10									33
17.01.2025	4b_17012025 ClC3TD plus T9A_Ctrl	C3E339A plus T9A_ Control	Vacuolated cells	0	0	0	0	0	0	0	0				0	0
			Total cells	14	16	10	10	16	9	10	6				91
17.01.2025	4_IF from 17012025 ClC3td and C3WT and C5 plus T9A_Apilimod	C3WT plus T9A_ Apilimod	Vacuolated cells	8	7	10									25	92.5926
			Total cells	10	7	10									27
17.01.2025	4c_17012025 ClC3WT plus T9A_Ctrl	C3WT plus T9A_ Control	Vacuolated cells	0	0	0	0	0	0	0	0				0	0
			Total cells	10	8	6	10	10	5	2	4				55
17.01.2025	4_IF from 17012025 ClC3td and C3WT and C5 plus T9A_Apilimod	C5WT plus T9A_ Apilimod	Vacuolated cells	9	7	4	2	8							30	65.2174
			Total cells	14	11	8	4	9							46
17.01.2025	4d_17012025 ClC5 WT plus T9A_Ctrl	C5WT plus T9A_ Control	Vacuolated cells	0	0	0	0	0	0	0	0				0	0
			Total cells	4	11	7	8	8	12	8	4				62
30.08.2024	5_if from 30082024 ClC3wt plus T9_Control	C3WT plus T9A_ Control	Vacuolated cells	0	0	1	0								1	2.12766
			Total cells	15	11	10	11								47
31.10.2024	6_IF from 31102024 ClC3wt plus T9A_Apilimod	C3WT plus T9A_ Apilimod	Vacuolated cells	13	14	11	8	10	11	9	5	6	11		98	91.5888
			Total cells	15	16	11	8	10	12	10	7	7	11		107
30.08.2024	7_if from 30082024 ClC3td plus T9_Apilimod	C3E339A plus T9A_ Apilimod	Vacuolated cells	3	1	0	4	2	3	6	1	2	1		23	22.3301
			Total cells	11	8	8	12	8	8	17	11	14	6		103
30.08.2024	7b_if from 30082024 ClC3td plus T9_Control	C3E339A plus T9A_ Control	Vacuolated cells	0	0	0	0	0	0						0	0
			Total cells	15	12	7	11	9	8						62
31.10.2024	8_IF from 31102024 ClC5 plus T9A_Apilimod	C5WT plus T9A_ Apilimod	Vacuolated cells	4	6	6	7	4	7	7	6	7			54	81.8182
			Total cells	8	6	7	7	5	7	11	8	7			66
21.12.2024	9_IF from 21112024 ClC3TD plus T9A_Apilimod	C3E339A plus T9A_ Apilimod	Vacuolated cells	0	0	0	0	0	0	0	0				0	0
			Total cells	7	15	10	12	17	11	10	12				94
21.11.2024	9b_IF from 21112024 ClC3TD plus T9A_Ctrl	C3E339A plus T9A_ Control	Vacuolated cells	0	0	0	0	0	0	0	0				0	0
			Total cells	9	13	8	11	8	8	12	2				71
31.10.2024	10_IF from 31102024 ClC3TD plus T9A_Apilimod	C3E339A plus T9A_ Apilimod	Vacuolated cells	3	0	0	6	3	1	3	0	3			19	23.4568
			Total cells	10	7	13	10	10	6	9	12	4			81
23.01.2025	11_IF from 23012025 ClC3TDplus T9A_ apilimod	C3E339A plus T9A_ Apilimod	Vacuolated cells	1	0	0	2	0	1	0	1				5	5.81395
			Total cells	7	5	6	12	12	13	14	17				86
21.11.2024	12_IF from 21112024 ClC3WT plus T9A_Apilimod	C3WT plus T9A_ Apilimod	Vacuolated cells	4	4	5	7	4							24	66.6667
			Total cells	7	5	11	7	6							36
21.11.2024	12b_IF from 21112024 ClC3WT plus T9A_Control	C3WT plus T9A_ Control	Vacuolated cells	0	0	0	0	0	0	0	0				0	0
			Total cells	12	13	11	11	15	12	18	12				104
21.11.2024	13_IF from 21112024 ClC5WT plus T9A_Apilimod	C5WT plus T9A_ Apilimod	Vacuolated cells	2	4	7	4	7	3						27	60
			Total cells	3	4	9	8	15	6						45
21.11.2024	13b_IF from 21112024 ClC5WT plus T9A_Control	C5WT plus T9A_ Control	Vacuolated cells	0	0	0									0	0
			Total cells	12	12	9									33
23.01.2025	14_IF from 23012025 ClC5WT plus T9A_Apilimod	C5WT plus T9A_ Apilimod	Vacuolated cells	6	9	7	4	9	3	4	3	5			50	73.5294
			Total cells	9	13	9	4	11	5	4	6	7			68
23.01.2025	14b_IF from 23012025 ClC5WT plus T9A_Control	C5WT plus T9A_ Control	Vacuolated cells	0	0	0	0	0	0						0	0
			Total cells	8	12	10	12	10	5						57
15.02.2025	15_IF from 15022025 ClC5 WT plus T9A_Apilimod_40X_1	C5WT plus T9A_ Apilimod	Vacuolated cells	7	4	7	10	7	5	5	6				51	70.8333
			Total cells	8	7	10	12	7	8	13	7				72
