# Supplementary material for: Structural basis of ClC-3 transporter inhibition by TMEM9 and PtdIns(3,5)P2
Source: Nat Struct Mol Biol. 2025 Jul 16;32(10):1972–9. doi: 10.1038/s41594-025-01617-2 (PMC12403049; doi:10.1038/s41594-025-01617-2)
Supplement: Supplementary file 7 — Statistical source data. [file 41594_2025_1617_MOESM7_ESM.xlsx]

## Sheet: Sheet1
Extended Data Fig 1.a									Extended Data Fig 1.b									Extended Data Fig 1.c									Extended Data Fig 1.d									Extended Data Fig 1.e
ClC-3		ClC-3 + T9A		ClC-3 + T9B		ClC-3 + OSTM1			ClC-4		ClC-4 + T9A		ClC-4 + T9B		ClC-4 + OSTM1			ClC-5		ClC-5 + T9A		ClC-5 + T9B		ClC-5 + OSTM1			ClC-6		ClC-6 + T9A		ClC-6 + T9B		ClC-6 + OSTM1			ClC-7		ClC-7 + T9A		ClC-7 + T9B		ClC-7 + OSTM1
ml	AFU	ml	AFU	ml	AFU	ml	AFU		ml	AFU	ml	AFU	ml	AFU	ml	AFU		ml	AFU	ml	AFU	ml	AFU	ml	AFU		ml	AFU	ml	AFU	ml	AFU	ml	AFU		ml	AFU	ml	AFU	ml	AFU	ml	AFU
-0.020539	-0.467248	-0.021282	-0.963824	-0.020858	-1.20827	-0.021208	-0.956356		-0.021445	-0.426125	-0.020541	-0.540017	-0.021602	-0.505875	-0.020868	-0.920642		-0.020633	-0.923091	-0.021456	-1.08925	-0.020942	-0.842296	-0.020622	-0.890884		-0.020695	-0.768992	-0.020544	-0.739654	-0.021123	-0.87483	-0.020947	-0.625981		-0.020787	-0.770184	-0.020549	-0.579502	-0.020701	-0.794378	-0.021209	-0.450125
-0.018877	-0.716741	-0.019619	-1.22725	-0.019196	-1.46626	-0.019545	-1.21568		-0.019781	-0.575506	-0.018877	-0.710426	-0.019938	-0.651531	-0.019205	-1.19352		-0.018971	-1.17717	-0.019793	-1.36176	-0.019279	-1.14414	-0.01896	-1.18477		-0.019033	-1.04575	-0.01888	-0.896329	-0.019461	-1.17203	-0.019285	-0.903196		-0.019123	-0.927484	-0.018885	-0.763313	-0.019037	-0.963749	-0.019544	-0.640999
-0.017215	-0.723212	-0.017957	-1.23771	-0.017533	-1.47447	-0.017883	-1.22506		-0.018117	-0.592861	-0.017212	-0.734632	-0.018274	-0.670359	-0.017543	-1.20653		-0.017308	-1.1865	-0.018131	-1.3723	-0.017617	-1.15503	-0.017297	-1.19385		-0.01737	-1.05493	-0.017216	-0.918791	-0.017798	-1.18421	-0.017622	-0.914709		-0.017458	-0.94698	-0.017221	-0.78742	-0.017373	-0.988099	-0.01788	-0.666634
-0.015552	-0.713875	-0.016294	-1.24967	-0.015871	-1.48369	-0.016221	-1.22064		-0.016452	-0.601174	-0.015548	-0.716009	-0.016609	-0.683353	-0.015881	-1.21506		-0.015646	-1.19236	-0.016469	-1.38418	-0.015954	-1.16812	-0.015635	-1.19908		-0.015708	-1.06081	-0.015552	-0.902481	-0.016136	-1.18257	-0.01596	-0.927896		-0.015794	-0.924342	-0.015556	-0.764931	-0.015708	-0.965645	-0.016216	-0.638278
-0.01389	-0.521277	-0.014632	-1.10105	-0.014209	-1.33223	-0.014558	-1.02308		-0.014788	-0.518486	-0.013884	-0.558377	-0.014945	-0.615759	-0.014218	-1.0178		-0.013984	-1.03424	-0.014806	-1.2723	-0.014292	-1.01643	-0.013973	-1.00987		-0.014046	-0.899008	-0.013888	-0.751363	-0.014474	-0.980141	-0.014298	-0.776827		-0.01413	-0.765939	-0.013892	-0.600927	-0.014044	-0.799495	-0.014552	-0.459206
-0.012227	-0.241191	-0.01297	-0.818219	-0.012546	-1.05699	-0.012896	-0.742985		-0.013124	-0.237569	-0.01222	-0.293782	-0.013281	-0.371255	-0.012556	-0.761363		-0.012321	-0.748065	-0.013144	-1.04334	-0.01263	-0.747338	-0.01231	-0.722761		-0.012383	-0.61461	-0.012224	-0.489417	-0.012811	-0.700696	-0.012635	-0.50828		-0.012466	-0.503303	-0.012228	-0.332112	-0.01238	-0.532165	-0.012888	-0.186656
-0.010565	-0.041786	-0.011307	-0.547989	-0.010884	-0.82726	-0.011233	-0.551934		-0.01146	0.011101	-0.010556	-0.105108	-0.011617	-0.102297	-0.010893	-0.556072		-0.010659	-0.481672	-0.011481	-0.804398	-0.010967	-0.521925	-0.010648	-0.485423		-0.010721	-0.390873	-0.01056	-0.292484	-0.011149	-0.506156	-0.010973	-0.289582		-0.010802	-0.312824	-0.010564	-0.149828	-0.010716	-0.349586	-0.011223	-0.021879
-0.008903	-0.031779	-0.009645	-0.534978	-0.009221	-0.753835	-0.009571	-0.525736		-0.009795	0.093724	-0.008891	-0.060054	-0.009952	0.011578	-0.009231	-0.506673		-0.008996	-0.468212	-0.009819	-0.677941	-0.009305	-0.450916	-0.008985	-0.469378		-0.009059	-0.334142	-0.008896	-0.239161	-0.009486	-0.482322	-0.00931	-0.228504		-0.009137	-0.26136	-0.0089	-0.106684	-0.009052	-0.302828	-0.009559	0.008708
-0.00724	-0.026345	-0.007983	-0.528507	-0.007559	-0.745839	-0.007909	-0.518292		-0.008131	0.103222	-0.007227	-0.057304	-0.008288	0.018773	-0.007569	-0.4999		-0.007334	-0.460054	-0.008156	-0.650988	-0.007643	-0.443114	-0.007323	-0.461326		-0.007396	-0.324616	-0.007232	-0.235159	-0.007824	-0.474004	-0.007648	-0.220991		-0.007473	-0.256001	-0.007235	-0.100671	-0.007387	-0.29549	-0.007895	0.01262
-0.005578	-0.018817	-0.00632	-0.519745	-0.005897	-0.735649	-0.006246	-0.50861		-0.006467	0.11081	-0.005563	-0.052079	-0.006624	0.025967	-0.005906	-0.49059		-0.005672	-0.449436	-0.006494	-0.638906	-0.00598	-0.433098	-0.005661	-0.451249		-0.005734	-0.312472	-0.005568	-0.22905	-0.006162	-0.462901	-0.005986	-0.211097		-0.005809	-0.24918	-0.005571	-0.092892	-0.005723	-0.286407	-0.006231	0.018916
-0.003916	-0.008298	-0.004658	-0.508256	-0.004234	-0.722709	-0.004584	-0.495837		-0.004803	0.120784	-0.003899	-0.044353	-0.004959	0.035798	-0.004244	-0.478436		-0.004009	-0.435629	-0.004832	-0.624174	-0.004318	-0.420111	-0.003998	-0.438511		-0.004071	-0.29659	-0.003904	-0.220205	-0.004499	-0.448068	-0.004323	-0.198245		-0.004145	-0.239593	-0.003907	-0.082289	-0.004059	-0.274257	-0.004567	0.027738
-0.002253	0.011532	-0.002995	-0.486915	-0.002572	-0.701137	-0.002922	-0.472253		-0.003138	0.135541	-0.002235	-0.02679	-0.003295	0.050101	-0.002582	-0.457357		-0.002347	-0.410793	-0.003169	-0.604272	-0.002655	-0.398717	-0.002336	-0.415588		-0.002409	-0.268986	-0.00224	-0.20092	-0.002837	-0.420351	-0.002661	-0.176958		-0.002481	-0.221893	-0.002243	-0.059565	-0.002395	-0.249387	-0.002903	0.045065
-0.000591	-0.237158	-0.001333	-0.672134	-0.00091	-0.803558	-0.001259	-0.701617		-0.001474	0.122007	-0.00057	-0.257257	-0.001631	0.069387	-0.000919	-0.584892		-0.000684	-0.591397	-0.001507	-0.606193	-0.000993	-0.485558	-0.000674	-0.622487		-0.000747	-0.430374	-0.000576	-0.4118	-0.001175	-0.679587	-0.000998	-0.261605		-0.000816	-0.346132	-0.000578	-0.293244	-0.000731	-0.445859	-0.001238	-0.202642
0.001072	-0.569042	0.000329	-1.02052	0.000753	-1.22481	0.000403	-1.02255		0.00019	-0.303401	0.001094	-0.609202	3.3e-05	-0.332624	0.000743	-0.997749		0.000978	-0.927453	0.000156	-0.989012	0.000669	-0.921948	0.000989	-0.970188		0.000916	-0.780288	0.001088	-0.773939	0.000488	-0.977635	0.000664	-0.689551		0.000848	-0.740922	0.001086	-0.630723	0.000934	-0.781394	0.000426	-0.537922
0.002734	-0.60565	0.001992	-1.09304	0.002415	-1.30596	0.002065	-1.06101		0.001854	-0.461206	0.002758	-0.657906	0.001698	-0.57046	0.002406	-1.05786		0.00264	-1.01894	0.001818	-1.15554	0.002332	-0.996725	0.002651	-1.02293		0.002578	-0.868513	0.002752	-0.824657	0.00215	-1.01331	0.002326	-0.758279		0.002512	-0.833582	0.00275	-0.670556	0.002598	-0.859991	0.00209	-0.574269
0.004396	-0.576108	0.003654	-1.06112	0.004078	-1.27364	0.003728	-1.02794		0.003519	-0.449099	0.004422	-0.631131	0.003362	-0.541821	0.004068	-1.02383		0.004303	-0.98552	0.003481	-1.15397	0.003994	-0.964477	0.004314	-0.989431		0.004241	-0.833883	0.004417	-0.795077	0.003813	-0.978235	0.003989	-0.726395		0.004176	-0.804263	0.004414	-0.638195	0.004262	-0.827134	0.003754	-0.545555
0.006059	-0.544198	0.005316	-1.02667	0.00574	-1.23934	0.00539	-0.99284		0.005183	-0.417521	0.006086	-0.602651	0.005026	-0.51078	0.00573	-0.987597		0.005965	-0.94983	0.005143	-1.11682	0.005657	-0.928743	0.005976	-0.953183		0.005903	-0.797425	0.006081	-0.763531	0.005475	-0.941499	0.005651	-0.691139		0.00584	-0.773211	0.006078	-0.604078	0.005926	-0.79242	0.005418	-0.514526
0.007721	-0.510815	0.006979	-0.989904	0.007402	-1.20339	0.007052	-0.955753		0.006847	-0.383989	0.007751	-0.572387	0.00669	-0.478355	0.007393	-0.949545		0.007628	-0.912233	0.006805	-1.07747	0.007319	-0.891217	0.007638	-0.914987		0.007565	-0.75987	0.007745	-0.729945	0.007137	-0.903077	0.007313	-0.654126		0.007505	-0.740698	0.007743	-0.567869	0.007591	-0.756153	0.007083	-0.481468
0.009383	-0.476001	0.008641	-0.951861	0.009065	-1.16598	0.008715	-0.917529		0.008511	-0.349523	0.009415	-0.541034	0.008355	-0.444368	0.009055	-0.910185		0.00929	-0.873864	0.008468	-1.03675	0.008981	-0.852197	0.009301	-0.875181		0.009228	-0.721366	0.009409	-0.694917	0.0088	-0.865214	0.008976	-0.616139		0.009169	-0.707052	0.009407	-0.530621	0.009255	-0.718778	0.008747	-0.447187
0.011046	-0.440683	0.010304	-0.912595	0.010727	-1.12847	0.010377	-0.878543		0.010176	-0.314057	0.011079	-0.509087	0.010019	-0.409489	0.010718	-0.870348		0.010952	-0.834876	0.01013	-0.995323	0.010644	-0.812916	0.010963	-0.834188		0.01089	-0.683058	0.011073	-0.65912	0.010462	-0.829172	0.010638	-0.577909		0.010833	-0.672951	0.011071	-0.49268	0.010919	-0.681104	0.010411	-0.412019
0.012708	-0.405422	0.011966	-0.874289	0.01239	-1.09048	0.01204	-0.839322		0.01184	-0.278843	0.012743	-0.476778	0.011683	-0.374445	0.01238	-0.83027		0.012615	-0.795805	0.011793	-0.953599	0.012306	-0.773499	0.012625	-0.793276		0.012553	-0.64495	0.012737	-0.622792	0.012124	-0.791039	0.012301	-0.539901		0.012497	-0.638672	0.012735	-0.454607	0.012583	-0.643374	0.012075	-0.376417
0.01437	-0.37042	0.013628	-0.838995	0.014052	-1.05352	0.013702	-0.801236		0.013504	-0.244216	0.014407	-0.44532	0.013347	-0.33947	0.014042	-0.791105		0.014277	-0.757673	0.013455	-0.912799	0.013968	-0.734793	0.014288	-0.752821		0.014215	-0.607853	0.014401	-0.587188	0.013787	-0.753266	0.013963	-0.502926		0.014162	-0.604968	0.014399	-0.41762	0.014247	-0.6066	0.013739	-0.34119
0.016033	-0.336539	0.015291	-0.801055	0.015714	-1.01767	0.015364	-0.764335		0.015168	-0.210627	0.016072	-0.415854	0.015012	-0.305654	0.015705	-0.753192		0.015939	-0.720555	0.015117	-0.873287	0.015631	-0.697323	0.01595	-0.713704		0.015877	-0.572437	0.016065	-0.552414	0.015449	-0.71662	0.015625	-0.467649		0.015826	-0.572281	0.016064	-0.382176	0.015912	-0.571009	0.015404	-0.306865
0.017695	-0.304309	0.016953	-0.764949	0.017377	-0.98364	0.017027	-0.729339		0.016833	-0.179065	0.017736	-0.388705	0.016676	-0.273094	0.017367	-0.717282		0.017602	-0.685537	0.01678	-0.835784	0.017293	-0.661732	0.017612	-0.676473		0.01754	-0.538723	0.017729	-0.5192	0.017112	-0.68216	0.017288	-0.434363		0.01749	-0.541148	0.017728	-0.351179	0.017576	-0.537208	0.017068	-0.274152
0.019358	-0.274204	0.018615	-0.730669	0.019039	-0.952195	0.018689	-0.696474		0.018497	-0.149424	0.0194	-0.362027	0.01834	-0.242649	0.019029	-0.684307		0.019264	-0.652489	0.018442	-0.800955	0.018956	-0.629038	0.019275	-0.641733		0.019202	-0.507938	0.019393	-0.488276	0.018774	-0.650095	0.01895	-0.403497		0.019154	-0.512023	0.019392	-0.320786	0.01924	-0.50577	0.018732	-0.243109
0.02102	-0.246894	0.020278	-0.699106	0.020702	-0.923166	0.020351	-0.666043		0.020161	-0.122502	0.021064	-0.336276	0.020004	-0.214527	0.020692	-0.653495		0.020927	-0.622008	0.020105	-0.768663	0.020618	-0.598745	0.020937	-0.610508		0.020864	-0.479441	0.021057	-0.459349	0.020436	-0.620461	0.020613	-0.375072		0.020818	-0.484819	0.021056	-0.291465	0.020904	-0.476619	0.020396	-0.214173
0.022682	-0.223182	0.02194	-0.670365	0.022364	-0.896851	0.022014	-0.638426		0.021825	-0.098208	0.022728	-0.312747	0.021669	-0.188424	0.022354	-0.625852		0.022589	-0.593911	0.021767	-0.739324	0.02228	-0.571214	0.0226	-0.582022		0.022527	-0.453283	0.022721	-0.432964	0.022099	-0.593606	0.022275	-0.349782		0.022483	-0.459709	0.02272	-0.264665	0.022568	-0.450105	0.02206	-0.187535
0.024345	-0.200611	0.023603	-0.64408	0.024026	-0.872948	0.023676	-0.612839		0.02349	-0.076278	0.024393	-0.29104	0.023333	-0.164921	0.024017	-0.600473		0.024251	-0.567994	0.02343	-0.712654	0.023943	-0.546188	0.024262	-0.556575		0.024189	-0.429635	0.024385	-0.408505	0.023761	-0.568815	0.023937	-0.326803		0.024147	-0.436404	0.024385	-0.240091	0.024233	-0.425929	0.023725	-0.163109
0.026007	-0.179196	0.025265	-0.620358	0.025689	-0.85121	0.025338	-0.59002		0.025154	-0.056834	0.026057	-0.270979	0.024997	-0.143423	0.025679	-0.57769		0.025914	-0.54464	0.025092	-0.688579	0.025605	-0.523368	0.025924	-0.534125		0.025852	-0.408019	0.026049	-0.385936	0.025423	-0.546139	0.0256	-0.305894		0.025811	-0.414632	0.026049	-0.217924	0.025897	-0.404032	0.025389	-0.142684
0.027669	-0.159859	0.026927	-0.598454	0.027351	-0.831552	0.027001	-0.570166		0.026818	-0.039126	0.027721	-0.252411	0.026661	-0.123787	0.027341	-0.556759		0.027576	-0.522698	0.026754	-0.66676	0.027268	-0.502752	0.027587	-0.514993		0.027514	-0.38843	0.027713	-0.365323	0.027086	-0.525322	0.027262	-0.287052		0.027475	-0.394377	0.027713	-0.197644	0.027561	-0.384245	0.027053	-0.122916
0.029332	-0.142187	0.02859	-0.578395	0.029013	-0.812881	0.028663	-0.550061		0.028482	-0.023284	0.029385	-0.2349	0.028326	-0.105804	0.029004	-0.536935		0.029239	-0.502287	0.028417	-0.646568	0.02893	-0.483314	0.029249	-0.496283		0.029176	-0.369874	0.029377	-0.34742	0.028748	-0.505866	0.028925	-0.269573		0.029139	-0.37519	0.029377	-0.178808	0.029225	-0.366064	0.028717	-0.103673
0.030994	-0.125495	0.030252	-0.559332	0.030676	-0.795484	0.030326	-0.530551		0.030147	-0.008485	0.031049	-0.218392	0.02999	-0.088962	0.030666	-0.51856		0.030901	-0.482706	0.030079	-0.62787	0.030592	-0.465498	0.030911	-0.478412		0.030839	-0.352176	0.031041	-0.329921	0.030411	-0.487642	0.030587	-0.253549		0.030804	-0.35695	0.031041	-0.161242	0.030889	-0.349333	0.030381	-0.085416
0.032656	-0.109799	0.031915	-0.540801	0.032338	-0.77836	0.031988	-0.511228		0.031811	0.005578	0.032714	-0.202277	0.031654	-0.073356	0.032329	-0.499969		0.032563	-0.463413	0.031742	-0.60981	0.032255	-0.448125	0.032574	-0.461508		0.032501	-0.335024	0.032705	-0.312133	0.032073	-0.469751	0.032249	-0.238023		0.032468	-0.339254	0.032706	-0.144313	0.032554	-0.333357	0.032045	-0.06779
0.034319	-0.094292	0.033577	-0.522765	0.034001	-0.7611	0.03365	-0.491962		0.033475	0.019503	0.034378	-0.186191	0.033318	-0.058017	0.033991	-0.481766		0.034226	-0.444742	0.033404	-0.591962	0.033917	-0.431378	0.034236	-0.44464		0.034164	-0.317703	0.034369	-0.294491	0.033735	-0.452068	0.033912	-0.222567		0.034132	-0.321742	0.03437	-0.127779	0.034218	-0.317785	0.03371	-0.050764
0.035981	-0.078857	0.035239	-0.504075	0.035663	-0.743854	0.035313	-0.472041		0.03514	0.034022	0.036042	-0.169793	0.034983	-0.042936	0.035653	-0.463163		0.035888	-0.425304	0.035067	-0.573768	0.035579	-0.416076	0.035899	-0.427447		0.035826	-0.300488	0.036033	-0.276721	0.035398	-0.433686	0.035574	-0.206798		0.035796	-0.304312	0.036034	-0.111036	0.035882	-0.302098	0.035374	-0.033407
0.037644	-0.062759	0.036902	-0.484737	0.037325	-0.727108	0.036975	-0.451091		0.036804	0.04925	0.037706	-0.152766	0.036647	-0.027663	0.037316	-0.443618		0.037551	-0.405547	0.036729	-0.554725	0.037242	-0.39836	0.037561	-0.409644		0.037488	-0.282513	0.037697	-0.258345	0.03706	-0.414494	0.037237	-0.191921		0.03746	-0.286371	0.037698	-0.093562	0.037546	-0.285661	0.037038	-0.015505
0.039306	-0.044324	0.038564	-0.464141	0.038988	-0.707868	0.038637	-0.429033		0.038468	0.065901	0.03937	-0.135032	0.038311	-0.011775	0.038978	-0.42351		0.039213	-0.384932	0.038391	-0.534655	0.038904	-0.379503	0.039223	-0.390309		0.039151	-0.26391	0.039361	-0.239326	0.038722	-0.394365	0.038899	-0.175066		0.039125	-0.267797	0.039362	-0.075041	0.039211	-0.268333	0.038702	0.003086
0.040968	-0.021196	0.040226	-0.442022	0.04065	-0.686895	0.0403	-0.405402		0.040132	0.083892	0.041035	-0.116026	0.039975	0.004534	0.040641	-0.402726		0.040875	-0.363148	0.040054	-0.513487	0.040567	-0.358989	0.040886	-0.369794		0.040813	-0.244463	0.041025	-0.219172	0.040385	-0.37261	0.040561	-0.156509		0.040789	-0.248459	0.041027	-0.055267	0.040875	-0.249643	0.040366	0.022763
0.042631	0.012015	0.041889	-0.418261	0.042313	-0.664646	0.041962	-0.380377		0.041797	0.103075	0.042699	-0.095488	0.04164	0.021915	0.042303	-0.380232		0.042538	-0.34056	0.041716	-0.490671	0.042229	-0.336869	0.042548	-0.347496		0.042476	-0.223927	0.042689	-0.197867	0.042047	-0.349695	0.042224	-0.137002		0.042453	-0.228169	0.042691	-0.034305	0.042539	-0.229715	0.042031	0.043448
0.044293	0.057257	0.043551	-0.393023	0.043975	-0.64109	0.043624	-0.35355		0.043461	0.123444	0.044363	-0.07284	0.043304	0.039884	0.043965	-0.356292		0.0442	-0.316595	0.043379	-0.465713	0.043891	-0.313402	0.04421	-0.32385		0.044138	-0.202485	0.044353	-0.175593	0.04371	-0.32557	0.043886	-0.116373		0.044117	-0.207485	0.044355	-0.011814	0.044203	-0.208529	0.043695	0.065514
0.045955	0.120083	0.045214	-0.366413	0.045637	-0.616186	0.045287	-0.325078		0.045125	0.145313	0.046027	-0.047386	0.044968	0.058438	0.045628	-0.331049		0.045863	-0.291665	0.045041	-0.438788	0.045554	-0.288341	0.045873	-0.299031		0.0458	-0.179378	0.046017	-0.152325	0.045372	-0.300549	0.045549	-0.094416		0.045781	-0.185854	0.046019	0.011908	0.045867	-0.186142	0.045359	0.088711
0.047618	0.201738	0.046876	-0.338668	0.0473	-0.590633	0.046949	-0.295627		0.046789	0.168301	0.047692	-0.01938	0.046632	0.077582	0.04729	-0.304983		0.047525	-0.265975	0.046703	-0.409993	0.047216	-0.262376	0.047535	-0.272921		0.047463	-0.155299	0.047681	-0.128387	0.047034	-0.274896	0.047211	-0.071765		0.047446	-0.163191	0.047684	0.036764	0.047532	-0.162751	0.047023	0.113071
0.04928	0.298184	0.048538	-0.310281	0.048962	-0.564219	0.048611	-0.265046		0.048454	0.19205	0.049356	0.011606	0.048297	0.097139	0.048952	-0.277669		0.049187	-0.239481	0.048366	-0.37902	0.048879	-0.235399	0.049197	-0.246388		0.049125	-0.130491	0.049345	-0.103716	0.048697	-0.248886	0.048873	-0.04789		0.04911	-0.139756	0.049348	0.062667	0.049196	-0.138263	0.048687	0.138516
0.050942	0.407311	0.050201	-0.281658	0.050625	-0.53729	0.050274	-0.234538		0.050118	0.216378	0.05102	0.045184	0.049961	0.11718	0.050615	-0.250073		0.05085	-0.213029	0.050028	-0.34651	0.050541	-0.208433	0.05086	-0.219072		0.050787	-0.105016	0.051009	-0.078716	0.050359	-0.222955	0.050536	-0.023584		0.050774	-0.115708	0.051012	0.088955	0.05086	-0.113169	0.050352	0.164592
0.052605	0.520597	0.051863	-0.253	0.052287	-0.510257	0.051936	-0.203986		0.051782	0.241198	0.052684	0.080536	0.051625	0.136685	0.052277	-0.222281		0.052512	-0.186242	0.051691	-0.312957	0.052203	-0.181387	0.052522	-0.191642		0.05245	-0.079598	0.052673	-0.053536	0.052021	-0.196944	0.052198	0.000987		0.052438	-0.091394	0.052676	0.115706	0.052524	-0.088131	0.052016	0.191365
0.054267	0.63257	0.053525	-0.22488	0.053949	-0.483423	0.053599	-0.174337		0.053446	0.265838	0.054348	0.116535	0.053289	0.157247	0.05394	-0.194585		0.054174	-0.160773	0.053353	-0.278967	0.053866	-0.154365	0.054185	-0.164262		0.054112	-0.054933	0.054337	-0.028471	0.053684	-0.171219	0.053861	0.025631		0.054102	-0.066926	0.05434	0.142678	0.054188	-0.062832	0.05368	0.218199
0.05593	0.738596	0.055188	-0.197314	0.055612	-0.457419	0.055261	-0.145731		0.055111	0.290243	0.056013	0.151818	0.054954	0.177988	0.055602	-0.167575		0.055837	-0.13521	0.055016	-0.245205	0.055528	-0.128245	0.055847	-0.137248		0.055775	-0.029854	0.056001	-0.0039	0.055346	-0.146397	0.055523	0.049559		0.055767	-0.042776	0.056005	0.16946	0.055853	-0.037438	0.055344	0.244839
0.057592	0.83574	0.05685	-0.170721	0.057274	-0.431947	0.056923	-0.1182		0.056775	0.313829	0.057677	0.185615	0.056618	0.198425	0.057264	-0.141141		0.057499	-0.110001	0.056678	-0.212139	0.05719	-0.102548	0.057509	-0.11118		0.057437	-0.005025	0.057665	0.020271	0.057009	-0.122344	0.057185	0.073162		0.057431	-0.019023	0.057669	0.195914	0.057517	-0.012487	0.057008	0.271051
0.059254	0.921514	0.058513	-0.145485	0.058937	-0.407764	0.058586	-0.092333		0.058439	0.336365	0.059341	0.217149	0.058282	0.218732	0.058927	-0.115835		0.059162	-0.085671	0.05834	-0.180628	0.058853	-0.077849	0.059172	-0.086061		0.059099	0.019256	0.059329	0.043511	0.058671	-0.099629	0.058848	0.095521		0.059095	0.004073	0.059333	0.221533	0.059181	0.011573	0.058672	0.296387
0.060917	0.995053	0.060175	-0.121434	0.060599	-0.384724	0.060248	-0.067785		0.060103	0.357824	0.061005	0.246104	0.059946	0.238353	0.060589	-0.091391		0.060824	-0.061956	0.060003	-0.150693	0.060515	-0.054053	0.060834	-0.062018		0.060762	0.042655	0.060993	0.065806	0.060333	-0.078021	0.06051	0.11708		0.060759	0.026211	0.060997	0.246402	0.060845	0.034641	0.060337	0.321023
0.062579	1.05214	0.061837	-0.099449	0.062261	-0.362663	0.06191	-0.044676		0.061768	0.377792	0.062669	0.272309	0.061611	0.257469	0.062252	-0.068172		0.062486	-0.039719	0.061665	-0.122456	0.062178	-0.031193	0.062496	-0.039329		0.062424	0.065368	0.062657	0.087115	0.061996	-0.057975	0.062173	0.137825		0.062423	0.047489	0.062661	0.270238	0.062509	0.056673	0.062001	0.344591
0.064241	1.09051	0.0635	-0.078521	0.063924	-0.342114	0.063573	-0.023435		0.063432	0.396838	0.064334	0.295283	0.063275	0.275888	0.063914	-0.046474		0.064149	-0.018236	0.063328	-0.096147	0.06384	-0.00979	0.064159	-0.0175		0.064087	0.086828	0.064321	0.107212	0.063658	-0.039672	0.063835	0.15746		0.064088	0.067618	0.064326	0.292971	0.064174	0.077496	0.063665	0.367219
0.065904	1.10597	0.065162	-0.059314	0.065586	-0.322558	0.065235	-0.003521		0.065096	0.414591	0.065998	0.31474	0.064939	0.293482	0.065576	-0.026002		0.065811	0.001972	0.06499	-0.071813	0.065502	0.010476	0.065821	0.002651		0.065749	0.10724	0.065985	0.126371	0.06532	-0.021615	0.065497	0.17632		0.065752	0.086739	0.06599	0.314706	0.065838	0.097368	0.065329	0.388896
0.067566	1.09753	0.066824	-0.041966	0.067248	-0.304382	0.066897	0.014319		0.06676	0.431287	0.067662	0.330147	0.066603	0.310707	0.067239	-0.007192		0.067474	0.02079	0.066653	-0.049972	0.067165	0.029345	0.067484	0.021971		0.067411	0.126291	0.067649	0.144363	0.066983	-0.004742	0.06716	0.193786		0.067416	0.104766	0.067654	0.335156	0.067502	0.116064	0.066993	0.409456
0.069228	1.06477	0.068487	-0.024849	0.068911	-0.287341	0.06856	0.031359		0.068425	0.447102	0.069326	0.341453	0.068268	0.326993	0.068901	0.010244		0.069136	0.038788	0.068315	-0.030583	0.068827	0.047289	0.069146	0.040004		0.069074	0.143911	0.069313	0.161355	0.068645	0.011592	0.068822	0.210259		0.06908	0.121538	0.069318	0.354476	0.069166	0.133713	0.068658	0.429018
0.070891	1.01437	0.070149	-0.008926	0.070573	-0.271327	0.070222	0.047386		0.070089	0.461772	0.07099	0.349085	0.069932	0.342478	0.070563	0.026355		0.070798	0.05543	0.069977	-0.013659	0.07049	0.064412	0.070808	0.056968		0.070736	0.160601	0.070977	0.177337	0.070308	0.027103	0.070484	0.225796		0.070744	0.137237	0.070982	0.372522	0.07083	0.150355	0.070322	0.44738
0.072553	0.951674	0.071812	0.00641	0.072236	-0.256465	0.071884	0.062787		0.071753	0.475657	0.072655	0.353643	0.071596	0.356815	0.072226	0.041141		0.072461	0.071376	0.07164	0.001102	0.072152	0.080698	0.072471	0.073021		0.072399	0.175837	0.072641	0.192213	0.07197	0.042146	0.072147	0.240304		0.072409	0.151723	0.072647	0.389936	0.072495	0.165928	0.071986	0.464759
0.074216	0.88352	0.073474	0.020889	0.073898	-0.242311	0.073547	0.077912		0.073417	0.488521	0.074319	0.356124	0.07326	0.369946	0.073888	0.055261		0.074123	0.086472	0.073302	0.014163	0.073814	0.096291	0.074133	0.087759		0.074061	0.190265	0.074305	0.206192	0.073632	0.056815	0.073809	0.254139		0.074073	0.165221	0.074311	0.406886	0.074159	0.180655	0.07365	0.481224
0.075878	0.818181	0.075136	0.034813	0.07556	-0.229044	0.075209	0.092407		0.075082	0.500722	0.075983	0.357302	0.074925	0.382118	0.075551	0.068653		0.075786	0.100791	0.074965	0.025728	0.075477	0.110943	0.075795	0.101881		0.075723	0.203881	0.075969	0.219161	0.075295	0.07071	0.075472	0.267059		0.075737	0.177816	0.075975	0.423015	0.075823	0.194365	0.075314	0.496851
0.07754	0.755619	0.076799	0.048192	0.077223	-0.216329	0.076872	0.106649		0.076746	0.512289	0.077647	0.35809	0.076589	0.392921	0.077213	0.081751		0.077448	0.114417	0.076627	0.036431	0.077139	0.124961	0.077458	0.115221		0.077386	0.216604	0.077633	0.231299	0.076957	0.084298	0.077134	0.279299		0.077401	0.189542	0.077639	0.438596	0.077487	0.2073	0.076979	0.511845
0.079203	0.699788	0.078461	0.060975	0.078885	-0.204135	0.078534	0.120176		0.07841	0.523036	0.079311	0.359309	0.078253	0.402949	0.078875	0.094406		0.07911	0.127006	0.07829	0.046681	0.078802	0.138158	0.07912	0.127851		0.079048	0.228742	0.079297	0.242692	0.078619	0.09713	0.078796	0.290939		0.079065	0.200619	0.079303	0.453577	0.079152	0.219547	0.078643	0.525648
0.080865	0.651715	0.080124	0.073482	0.080548	-0.192482	0.080196	0.132725		0.080074	0.533447	0.080976	0.361413	0.079917	0.41228	0.080538	0.106697		0.080773	0.139025	0.079952	0.056613	0.080464	0.150654	0.080782	0.139495		0.08071	0.240237	0.080961	0.253348	0.080282	0.109368	0.080459	0.301919		0.08073	0.211006	0.080968	0.467922	0.080816	0.231006	0.080307	0.538978
0.082527	0.611572	0.081786	0.085258	0.08221	-0.181272	0.081859	0.145248		0.081739	0.543387	0.08264	0.36456	0.081582	0.421019	0.0822	0.118852		0.082435	0.150325	0.081614	0.066362	0.082126	0.162565	0.082445	0.150935		0.082373	0.251228	0.082625	0.26333	0.081944	0.121152	0.082121	0.312206		0.082394	0.220963	0.082632	0.481743	0.08248	0.241771	0.081971	0.551969
0.08419	0.578289	0.083448	0.096571	0.083872	-0.170516	0.083521	0.156943		0.083403	0.553117	0.084304	0.368694	0.083246	0.429373	0.083863	0.130469		0.084097	0.161132	0.083277	0.075797	0.083789	0.17363	0.084107	0.161981		0.084035	0.261929	0.084289	0.272906	0.083607	0.132379	0.083784	0.321756		0.084058	0.230533	0.084296	0.494945	0.084144	0.251867	0.083635	0.564475
0.085852	0.552313	0.085111	0.107409	0.085535	-0.160138	0.085183	0.168186		0.085067	0.562756	0.085968	0.373736	0.08491	0.437278	0.085525	0.141839		0.08576	0.171587	0.084939	0.084872	0.085451	0.184251	0.08577	0.17232		0.085698	0.272224	0.085953	0.282237	0.085269	0.143248	0.085446	0.330735		0.085722	0.239744	0.08596	0.507483	0.085808	0.261451	0.0853	0.576561
0.087514	0.531773	0.086773	0.117456	0.087197	-0.15014	0.086846	0.178663		0.086731	0.572243	0.087632	0.379512	0.086574	0.444963	0.087187	0.152763		0.087422	0.181508	0.086602	0.093539	0.087113	0.194303	0.087432	0.182085		0.08736	0.282212	0.087617	0.291258	0.086931	0.153429	0.087108	0.339232		0.087386	0.248642	0.087624	0.519243	0.087473	0.270472	0.086964	0.588074
0.089177	0.516407	0.088435	0.12707	0.08886	-0.140544	0.088508	0.18844		0.088396	0.581614	0.089297	0.385825	0.088239	0.452217	0.08885	0.16316		0.089085	0.191204	0.088264	0.101844	0.088776	0.203513	0.089094	0.191412		0.089022	0.291726	0.089281	0.299921	0.088594	0.163338	0.088771	0.347272		0.089051	0.257272	0.089289	0.53029	0.089137	0.279042	0.088628	0.599266
0.090839	0.505554	0.090098	0.135938	0.090522	-0.131231	0.09017	0.197384		0.09006	0.590574	0.090961	0.392517	0.089903	0.45918	0.090512	0.172967		0.090747	0.200536	0.089926	0.109646	0.090438	0.212422	0.090757	0.200097		0.090685	0.301064	0.090945	0.308308	0.090256	0.172892	0.090433	0.354376		0.090715	0.265743	0.090953	0.540693	0.090801	0.287397	0.090292	0.610094
0.092502	0.497773	0.09176	0.144335	0.092184	-0.122146	0.091833	0.205352		0.091724	0.599264	0.092625	0.399281	0.091567	0.46603	0.092174	0.181983		0.092409	0.209762	0.091589	0.116811	0.092101	0.220771	0.092419	0.208602		0.092347	0.309834	0.092609	0.316468	0.091918	0.182063	0.092096	0.361621		0.092379	0.273961	0.092617	0.550441	0.092465	0.295455	0.091956	0.620503
0.094164	0.493047	0.093423	0.152349	0.093847	-0.113326	0.093495	0.212671		0.093388	0.607604	0.094289	0.405941	0.093231	0.472538	0.093837	0.189817		0.094072	0.218758	0.093251	0.123063	0.093763	0.228674	0.094081	0.216829		0.09401	0.318231	0.094273	0.324478	0.093581	0.190856	0.093758	0.368869		0.094043	0.281986	0.094281	0.559707	0.094129	0.303292	0.09362	0.630563
0.095826	0.490303	0.095085	0.159838	0.095509	-0.104878	0.095157	0.219117		0.095053	0.615288	0.095953	0.412414	0.094896	0.478873	0.095499	0.197051		0.095734	0.227462	0.094914	0.128894	0.095425	0.23623	0.095744	0.224615		0.095672	0.326185	0.095937	0.332389	0.095243	0.199109	0.09542	0.375802		0.095708	0.289758	0.095946	0.568373	0.095794	0.310973	0.095285	0.640093
0.097489	0.489115	0.096747	0.167081	0.097172	-0.096776	0.09682	0.224933		0.096717	0.622123	0.097618	0.418778	0.09656	0.484881	0.097162	0.204041		0.097397	0.236054	0.096576	0.1345	0.097088	0.2436	0.097406	0.231977		0.097334	0.333587	0.097601	0.340236	0.096906	0.206981	0.097083	0.382463		0.097372	0.297092	0.09761	0.576466	0.097458	0.318503	0.096949	0.649228
0.099151	0.489053	0.09841	0.173951	0.098834	-0.08909	0.098482	0.230435		0.098381	0.629173	0.099282	0.42502	0.098224	0.490583	0.098824	0.210405		0.099059	0.244266	0.098239	0.139711	0.09875	0.250807	0.099069	0.238884		0.098997	0.340736	0.099265	0.347896	0.098568	0.214523	0.098745	0.388964		0.099036	0.303999	0.099274	0.584127	0.099122	0.325911	0.098613	0.657989
0.100813	0.489704	0.100072	0.180916	0.100496	-0.08189	0.100145	0.235487		0.100045	0.635991	0.100946	0.431024	0.099888	0.496066	0.100486	0.216112		0.100721	0.252262	0.099901	0.144541	0.100413	0.257628	0.100731	0.24545		0.100659	0.347459	0.100929	0.355296	0.10023	0.221661	0.100408	0.395132		0.1007	0.310742	0.100938	0.591566	0.100786	0.333177	0.100277	0.666423
0.102476	0.491042	0.101734	0.187848	0.102159	-0.075021	0.101807	0.240135		0.10171	0.642498	0.10261	0.436814	0.101553	0.501272	0.102149	0.22143		0.102384	0.259955	0.101563	0.149075	0.102075	0.264208	0.102393	0.251486		0.102322	0.354016	0.102593	0.362372	0.101893	0.228539	0.10207	0.401126		0.102364	0.317366	0.102602	0.598893	0.10245	0.340336	0.101941	0.674574
0.104138	0.49278	0.103397	0.194871	0.103821	-0.068546	0.103469	0.244541		0.103374	0.648615	0.104274	0.442355	0.103217	0.506242	0.103811	0.22636		0.104046	0.267115	0.103226	0.153393	0.103737	0.270512	0.104056	0.257163		0.103984	0.360404	0.104257	0.369034	0.103555	0.235165	0.103732	0.407021		0.104029	0.323588	0.104267	0.606054	0.104115	0.347328	0.103606	0.682306
0.1058	0.494853	0.105059	0.202008	0.105483	-0.062463	0.105132	0.248855		0.105038	0.654332	0.105939	0.447674	0.104881	0.510585	0.105474	0.231065		0.105709	0.273729	0.104888	0.157748	0.1054	0.276385	0.105718	0.262678		0.105646	0.36649	0.105921	0.375203	0.105217	0.241704	0.105395	0.412773		0.105693	0.329347	0.105931	0.613273	0.105779	0.353958	0.10527	0.689671
0.107463	0.497176	0.106722	0.209218	0.107146	-0.056707	0.106794	0.252973		0.106702	0.65953	0.107603	0.452699	0.106545	0.51503	0.107136	0.23568		0.107371	0.279701	0.106551	0.162335	0.107062	0.281844	0.10738	0.268009		0.107309	0.372068	0.107585	0.380897	0.10688	0.248109	0.107057	0.418423		0.107357	0.334717	0.107595	0.620581	0.107443	0.360295	0.106934	0.696631
0.109125	0.49964	0.108384	0.216369	0.108808	-0.051288	0.108456	0.257088		0.108367	0.664481	0.109267	0.45742	0.10821	0.519406	0.108798	0.240274		0.109033	0.284902	0.108213	0.167115	0.108724	0.286753	0.109043	0.273402		0.108971	0.377775	0.109249	0.386077	0.108542	0.254315	0.10872	0.423851		0.109021	0.339691	0.109259	0.628012	0.109107	0.366682	0.108598	0.703258
0.110788	0.502061	0.110046	0.223405	0.110471	-0.046194	0.110119	0.261257		0.110031	0.66921	0.110931	0.461773	0.109874	0.523655	0.110461	0.245		0.110696	0.290117	0.109876	0.172123	0.110387	0.291234	0.110705	0.27868		0.110633	0.383552	0.110913	0.390897	0.110205	0.26043	0.110382	0.429053		0.110685	0.344408	0.110923	0.635533	0.110771	0.373086	0.110262	0.709527
0.11245	0.504523	0.111709	0.230084	0.112133	-0.041428	0.111781	0.265477		0.111695	0.673653	0.112595	0.465765	0.111538	0.528045	0.112123	0.249794		0.112358	0.294918	0.111538	0.177339	0.112049	0.2953	0.112367	0.284003		0.112296	0.389242	0.112577	0.395365	0.111867	0.266174	0.112044	0.433896		0.11235	0.348944	0.112588	0.642991	0.112436	0.379084	0.111927	0.715352
0.114112	0.506859	0.113371	0.236331	0.113795	-0.036972	0.113443	0.269826		0.113359	0.677852	0.11426	0.46948	0.113202	0.532361	0.113785	0.254799		0.11402	0.299366	0.1132	0.182699	0.113712	0.299072	0.11403	0.28906		0.113958	0.394622	0.114241	0.39954	0.113529	0.27177	0.113707	0.438404		0.114014	0.353238	0.114252	0.650302	0.1141	0.384628	0.113591	0.720974
0.115775	0.509272	0.115033	0.242062	0.115458	-0.032744	0.115106	0.274309		0.115024	0.681775	0.115924	0.472952	0.114867	0.536802	0.115448	0.259782		0.115683	0.303335	0.114863	0.188144	0.115374	0.302643	0.115692	0.294031		0.115621	0.399838	0.115905	0.403425	0.115192	0.27721	0.115369	0.442783		0.115678	0.357449	0.115916	0.657292	0.115764	0.389763	0.115255	0.726316
0.117437	0.511641	0.116696	0.247389	0.11712	-0.028943	0.116768	0.278865		0.116688	0.685572	0.117588	0.476056	0.116531	0.541335	0.11711	0.26455		0.117345	0.307113	0.116525	0.193634	0.117036	0.305961	0.117355	0.29894		0.117283	0.404691	0.117569	0.407027	0.116854	0.282147	0.117032	0.446851		0.117342	0.361579	0.11758	0.663964	0.117428	0.394482	0.116919	0.731412
0.119099	0.513951	0.118358	0.252127	0.118783	-0.025271	0.118431	0.283419		0.118352	0.689251	0.119252	0.478855	0.118195	0.545993	0.118773	0.269168		0.119008	0.310779	0.118188	0.199131	0.118699	0.309166	0.119017	0.30359		0.118945	0.409269	0.119233	0.410565	0.118516	0.287342	0.118694	0.45065		0.119006	0.365585	0.119244	0.670261	0.119093	0.398854	0.118583	0.736356
0.120762	0.516235	0.120021	0.255847	0.120445	-0.02179	0.120093	0.287858		0.120016	0.692839	0.120916	0.481327	0.11986	0.550753	0.120435	0.273421		0.12067	0.314421	0.11985	0.204552	0.120361	0.312192	0.120679	0.307934		0.120608	0.413579	0.120897	0.413982	0.120179	0.292656	0.120356	0.454217		0.120671	0.36953	0.120909	0.675984	0.120757	0.402843	0.120247	0.741096
0.122424	0.518493	0.121683	0.259275	0.122107	-0.01846	0.121755	0.292282		0.121681	0.696153	0.122581	0.48337	0.121524	0.555281	0.122097	0.277213		0.122332	0.318033	0.121512	0.20991	0.122024	0.315234	0.122342	0.312049		0.12227	0.417517	0.122561	0.417392	0.121841	0.298063	0.122019	0.457601		0.122335	0.373381	0.122573	0.681168	0.122421	0.406505	0.121912	0.74563
0.124086	0.52072	0.123345	0.26217	0.12377	-0.015343	0.123418	0.29653		0.123345	0.699115	0.124245	0.484965	0.123188	0.559693	0.12376	0.280599		0.123995	0.32162	0.123175	0.215183	0.123686	0.318275	0.124004	0.315914		0.123933	0.42125	0.124225	0.420856	0.123504	0.303347	0.123681	0.460849		0.123999	0.377161	0.124237	0.685534	0.124085	0.409981	0.123576	0.749937
0.125749	0.522804	0.125008	0.26459	0.125432	-0.012353	0.12508	0.300532		0.125009	0.70192	0.125909	0.486407	0.124852	0.563986	0.125422	0.2836		0.125657	0.325235	0.124837	0.220178	0.125348	0.321391	0.125666	0.319465		0.125595	0.424709	0.125889	0.424346	0.125166	0.308399	0.125344	0.463865		0.125663	0.380802	0.125901	0.689436	0.125749	0.413251	0.12524	0.754081
0.127411	0.524618	0.12667	0.266625	0.127095	-0.009352	0.126742	0.304284		0.126673	0.704388	0.127573	0.487836	0.126517	0.567999	0.127085	0.286299		0.12732	0.328712	0.1265	0.224726	0.127011	0.324631	0.127329	0.322659		0.127257	0.427803	0.127553	0.427837	0.126828	0.313245	0.127006	0.466718		0.127327	0.384309	0.127565	0.69289	0.127414	0.416235	0.126904	0.758002
0.129074	0.526236	0.128333	0.268347	0.128757	-0.006421	0.128405	0.307718		0.128338	0.706489	0.129238	0.489154	0.128181	0.571837	0.128747	0.288622		0.128982	0.332033	0.128162	0.228773	0.128673	0.328009	0.128991	0.325699		0.12892	0.430704	0.129217	0.431276	0.128491	0.317707	0.128668	0.469327		0.128992	0.387673	0.12923	0.695653	0.129078	0.418805	0.128568	0.76154
0.130736	0.527834	0.129995	0.269805	0.130419	-0.003567	0.130067	0.310872		0.130002	0.708232	0.130902	0.490365	0.129845	0.575363	0.130409	0.290587		0.130644	0.335263	0.129825	0.2324	0.130335	0.331456	0.130654	0.328426		0.130582	0.433377	0.130881	0.434642	0.130153	0.321874	0.130331	0.471682		0.130656	0.390837	0.130894	0.697795	0.130742	0.420877	0.130233	0.764685
0.132398	0.529468	0.131657	0.271162	0.132082	-0.000897	0.131729	0.313697		0.131666	0.709708	0.132566	0.491481	0.131509	0.578546	0.132072	0.292293		0.132307	0.338187	0.131487	0.235629	0.131998	0.334946	0.132316	0.330926		0.132244	0.435827	0.132545	0.437826	0.131815	0.325638	0.131993	0.473865		0.13232	0.393689	0.132558	0.69949	0.132406	0.422502	0.131897	0.767204
0.134061	0.530972	0.13332	0.272605	0.133744	0.001558	0.133392	0.315903		0.13333	0.710939	0.13423	0.492515	0.133174	0.581394	0.133734	0.293672		0.133969	0.340948	0.133149	0.23852	0.13366	0.338373	0.133978	0.332876		0.133907	0.43817	0.134209	0.440837	0.133478	0.329021	0.133656	0.475931		0.133984	0.396189	0.134222	0.700758	0.13407	0.423784	0.133561	0.769265
0.135723	0.532464	0.134982	0.274149	0.135406	0.003826	0.135054	0.317794		0.134995	0.711993	0.135894	0.493484	0.134838	0.583969	0.135396	0.294816		0.135632	0.343516	0.134812	0.241215	0.135323	0.341694	0.135641	0.334709		0.135569	0.440398	0.135873	0.443514	0.13514	0.331951	0.135318	0.477982		0.135648	0.398374	0.135886	0.701705	0.135735	0.424769	0.135225	0.770909
0.137385	0.534058	0.136644	0.275761	0.137069	0.0058	0.136716	0.319281		0.136659	0.712735	0.137559	0.494342	0.136502	0.586183	0.137059	0.295737		0.137294	0.34577	0.136474	0.243662	0.136985	0.344748	0.137303	0.336423		0.137232	0.442552	0.137537	0.445984	0.136803	0.334387	0.13698	0.479997		0.137313	0.400177	0.137551	0.702404	0.137399	0.425446	0.136889	0.772063
0.139048	0.53575	0.138307	0.277559	0.138731	0.007591	0.138379	0.320583		0.138323	0.713229	0.139223	0.495088	0.138166	0.587988	0.138721	0.296664		0.138956	0.347764	0.138137	0.246091	0.138647	0.347396	0.138965	0.337975		0.138894	0.444458	0.139201	0.448323	0.138465	0.336398	0.138643	0.482114		0.138977	0.401712	0.139215	0.70292	0.139063	0.425831	0.138554	0.772757
0.14071	0.537667	0.139969	0.279496	0.140394	0.009188	0.140041	0.321619		0.139987	0.71355	0.140887	0.495781	0.139831	0.58935	0.140384	0.297636		0.140619	0.349502	0.139799	0.248763	0.14031	0.349771	0.140628	0.339421		0.140556	0.446146	0.140865	0.450446	0.140127	0.337956	0.140305	0.484335		0.140641	0.403056	0.140879	0.703407	0.140727	0.425946	0.140218	0.773017
0.142372	0.539638	0.141632	0.28159	0.142056	0.010493	0.141704	0.322446		0.141652	0.713813	0.142551	0.496498	0.141495	0.590273	0.142046	0.298762		0.142281	0.351009	0.141462	0.251784	0.141972	0.351784	0.14229	0.34095		0.142219	0.447545	0.142529	0.452286	0.14179	0.338922	0.141967	0.486657		0.142305	0.404267	0.142543	0.70402	0.142391	0.425811	0.141882	0.772882
0.144035	0.54162	0.143294	0.283697	0.143718	0.011671	0.143366	0.32317		0.143316	0.713964	0.144215	0.497296	0.143159	0.590991	0.143708	0.300089		0.143944	0.352496	0.143124	0.255202	0.143635	0.353686	0.143952	0.342356		0.143881	0.44855	0.144193	0.453868	0.143452	0.339555	0.14363	0.4888		0.143969	0.405331	0.144208	0.705439	0.144056	0.425377	0.143546	0.772521
0.145697	0.543792	0.144956	0.285686	0.145381	0.012798	0.145028	0.323714		0.14498	0.713998	0.14588	0.498197	0.144823	0.591434	0.145371	0.30148		0.145606	0.353957	0.144786	0.258922	0.145297	0.355421	0.145615	0.343773		0.145544	0.449149	0.145857	0.455213	0.145114	0.339776	0.145292	0.49106		0.145634	0.406239	0.145872	0.708887	0.14572	0.424614	0.14521	0.771932
0.14736	0.545938	0.146619	0.287319	0.147043	0.013807	0.146691	0.324374		0.146644	0.71399	0.147544	0.499197	0.146488	0.591607	0.147033	0.302772		0.147268	0.355485	0.146449	0.26267	0.146959	0.356912	0.147277	0.345155		0.147206	0.449463	0.147521	0.456413	0.146777	0.339642	0.146955	0.493388		0.147298	0.407043	0.147536	0.715912	0.147384	0.423583	0.146875	0.771211
0.149022	0.54819	0.148281	0.288536	0.148706	0.014651	0.148353	0.324955		0.148309	0.71397	0.149208	0.500294	0.148152	0.591775	0.148696	0.303996		0.148931	0.357243	0.148111	0.26646	0.148622	0.358163	0.14894	0.34632		0.148868	0.449493	0.149185	0.457546	0.148439	0.339451	0.148617	0.495662		0.148962	0.407807	0.1492	0.727106	0.149048	0.42237	0.148539	0.770499
0.150684	0.550296	0.149943	0.28963	0.150368	0.015391	0.150015	0.325671		0.149973	0.713949	0.150872	0.501613	0.149816	0.591847	0.150358	0.305283		0.150593	0.359121	0.149774	0.27033	0.150284	0.359152	0.150602	0.347287		0.150531	0.449227	0.150849	0.458632	0.150102	0.339258	0.150279	0.497807		0.150626	0.408548	0.150864	0.74268	0.150713	0.421112	0.150203	0.769807
0.152347	0.552443	0.151606	0.290552	0.15203	0.016093	0.151678	0.326452		0.151637	0.713863	0.152536	0.503202	0.15148	0.591884	0.15202	0.30662		0.152255	0.361094	0.151436	0.274014	0.151946	0.359995	0.152264	0.348141		0.152193	0.448746	0.152513	0.45971	0.151764	0.339244	0.151942	0.499814		0.15229	0.409321	0.152529	0.761708	0.152377	0.420018	0.151867	0.769187
0.154009	0.55466	0.153268	0.291481	0.153693	0.016776	0.15334	0.327485		0.153301	0.713927	0.154201	0.504948	0.153145	0.591985	0.153683	0.30788		0.153918	0.363203	0.153098	0.277364	0.153609	0.36069	0.153927	0.348923		0.153856	0.448049	0.154177	0.460688	0.153426	0.33948	0.153604	0.501783		0.153955	0.410255	0.154193	0.782441	0.154041	0.419142	0.153531	0.768727
0.155671	0.556817	0.154931	0.292524	0.155355	0.017389	0.155002	0.329219		0.154966	0.714161	0.155865	0.506869	0.154809	0.592026	0.155345	0.309128		0.15558	0.365183	0.154761	0.280286	0.155271	0.361397	0.155589	0.349789		0.155518	0.447183	0.155841	0.461451	0.155089	0.340061	0.155267	0.503689		0.155619	0.411404	0.155857	0.803196	0.155705	0.418466	0.155195	0.768323
0.157334	0.558873	0.156593	0.2936	0.157018	0.018044	0.156665	0.331791		0.15663	0.714645	0.157529	0.508924	0.156473	0.592006	0.157008	0.310313		0.157243	0.367074	0.156423	0.282757	0.156934	0.362266	0.157251	0.350668		0.15718	0.446314	0.157505	0.462057	0.156751	0.341045	0.156929	0.505393		0.157283	0.412697	0.157521	0.822727	0.157369	0.417959	0.15686	0.76796
0.158996	0.560674	0.158255	0.294737	0.15868	0.018795	0.158327	0.335326		0.158294	0.715361	0.159193	0.511053	0.158137	0.591993	0.15867	0.311485		0.158905	0.368984	0.158086	0.284781	0.158596	0.363394	0.158914	0.351445		0.158843	0.445474	0.159169	0.462552	0.158413	0.342344	0.158591	0.506878		0.158947	0.414069	0.159185	0.84016	0.159034	0.417581	0.158524	0.767729
0.160658	0.562302	0.159918	0.29588	0.160342	0.019552	0.159989	0.33977		0.159958	0.716189	0.160857	0.513315	0.159802	0.592072	0.160332	0.31266		0.160567	0.370674	0.159748	0.28615	0.160258	0.364689	0.160576	0.35209		0.160505	0.444681	0.160833	0.462962	0.160076	0.343937	0.160254	0.508206		0.160611	0.415449	0.16085	0.855371	0.160698	0.417308	0.160188	0.767598
0.162321	0.563768	0.16158	0.297102	0.162005	0.020435	0.161652	0.344918		0.161623	0.717221	0.162522	0.515623	0.161466	0.592443	0.161995	0.313843		0.16223	0.372154	0.161411	0.286642	0.161921	0.366088	0.162239	0.352649		0.162168	0.444092	0.162497	0.46332	0.161738	0.345781	0.161916	0.509325		0.162276	0.416788	0.162514	0.868196	0.162362	0.417139	0.161852	0.767626
0.163983	0.565152	0.163242	0.298366	0.163667	0.021504	0.163314	0.350467		0.163287	0.718395	0.164186	0.517989	0.16313	0.59313	0.163657	0.315098		0.163892	0.373673	0.163073	0.2863	0.163583	0.367623	0.163901	0.353059		0.16383	0.443684	0.164161	0.463661	0.163401	0.347849	0.163579	0.510226		0.16394	0.418101	0.164178	0.878304	0.164026	0.417135	0.163516	0.767837
0.165646	0.566476	0.164905	0.299771	0.16533	0.022562	0.164977	0.356188		0.164951	0.719763	0.16585	0.520358	0.164794	0.593931	0.165319	0.316463		0.165555	0.3752	0.164735	0.285186	0.165246	0.369168	0.165563	0.353522		0.165492	0.443629	0.165825	0.464047	0.165063	0.349954	0.165241	0.510967		0.165604	0.419507	0.165842	0.884983	0.16569	0.417416	0.165181	0.768158
0.167308	0.567886	0.166567	0.301371	0.166992	0.023784	0.166639	0.36175		0.166615	0.721275	0.167514	0.522572	0.166459	0.594995	0.166982	0.318077		0.167217	0.376741	0.166398	0.283401	0.166908	0.370669	0.167226	0.354153		0.167155	0.443997	0.167489	0.464507	0.166725	0.352171	0.166903	0.511671		0.167268	0.421026	0.167506	0.88715	0.167355	0.417998	0.166845	0.768638
0.16897	0.569342	0.16823	0.30329	0.168654	0.025206	0.168301	0.367415		0.16828	0.722944	0.169178	0.524667	0.168123	0.596267	0.168644	0.319974		0.168879	0.378253	0.16806	0.281284	0.16857	0.372278	0.168888	0.355121		0.168817	0.444696	0.169153	0.465106	0.168388	0.354366	0.168566	0.51249		0.168932	0.423574	0.169171	0.883985	0.169019	0.418911	0.168509	0.769273
0.170633	0.571012	0.169892	0.305533	0.170317	0.026901	0.169964	0.373311		0.169944	0.724768	0.170843	0.526627	0.169787	0.59774	0.170307	0.322103		0.170542	0.379794	0.169723	0.279207	0.170233	0.374116	0.17055	0.356461		0.170479	0.44577	0.170817	0.465868	0.17005	0.356321	0.170228	0.513445		0.170597	0.430525	0.170835	0.875425	0.170683	0.420774	0.170173	0.770118
0.172295	0.572989	0.171554	0.308511	0.171979	0.02894	0.171626	0.379059		0.171608	0.726788	0.172507	0.528494	0.171451	0.599351	0.171969	0.324501		0.172204	0.381269	0.171385	0.277432	0.171895	0.378582	0.172213	0.358008		0.172142	0.447332	0.172481	0.466811	0.171713	0.358308	0.171891	0.51523		0.172261	0.442163	0.172499	0.863595	0.172347	0.428946	0.171837	0.771342
0.173957	0.576606	0.173217	0.31162	0.173641	0.031653	0.173288	0.384416		0.173273	0.728953	0.174171	0.530333	0.173116	0.601082	0.173631	0.329186		0.173867	0.382706	0.173048	0.276074	0.173558	0.385247	0.173875	0.359958		0.173804	0.449412	0.174145	0.469172	0.173375	0.360268	0.173553	0.519667		0.173925	0.45489	0.174163	0.853873	0.174011	0.444606	0.173502	0.772947
0.17562	0.582106	0.174879	0.315034	0.175304	0.036161	0.174951	0.389204		0.174937	0.731255	0.175835	0.532189	0.17478	0.602803	0.175294	0.335832		0.175529	0.384349	0.17471	0.277815	0.17522	0.392588	0.175537	0.364397		0.175467	0.454301	0.175809	0.475716	0.175037	0.363352	0.175215	0.525558		0.175589	0.467681	0.175827	0.846844	0.175676	0.461716	0.175166	0.774999
0.177282	0.588175	0.176542	0.318461	0.176966	0.041582	0.176613	0.393113		0.176601	0.734077	0.177499	0.534026	0.176444	0.604644	0.176956	0.343001		0.177191	0.386897	0.176372	0.284497	0.176882	0.400026	0.1772	0.371915		0.177129	0.463842	0.177473	0.484811	0.1767	0.371544	0.176878	0.531896		0.177253	0.480614	0.177492	0.841606	0.17734	0.479195	0.17683	0.777574
0.178944	0.594667	0.178204	0.321888	0.178629	0.047339	0.178275	0.396107		0.178265	0.741494	0.179164	0.535984	0.178108	0.606523	0.178619	0.35041		0.178854	0.389968	0.178035	0.293287	0.178545	0.407434	0.178862	0.380067		0.178791	0.474632	0.179137	0.494427	0.178362	0.381517	0.17854	0.538547		0.178918	0.493672	0.179156	0.837936	0.179004	0.497037	0.178494	0.784976
0.180607	0.601506	0.179866	0.325306	0.180291	0.053326	0.179938	0.398382		0.17993	0.75239	0.180828	0.538189	0.179773	0.60858	0.180281	0.35802		0.180516	0.393244	0.179697	0.302637	0.180207	0.415015	0.180525	0.388569		0.180454	0.485724	0.180801	0.504419	0.180024	0.391632	0.180203	0.545409		0.180582	0.506951	0.18082	0.836215	0.180668	0.515282	0.180158	0.797351
0.182269	0.608218	0.181529	0.328662	0.181953	0.059454	0.1816	0.399694		0.181594	0.763227	0.182492	0.540781	0.181437	0.612268	0.181943	0.365769		0.182178	0.396848	0.18136	0.31254	0.181869	0.422612	0.182187	0.397362		0.182116	0.497014	0.182465	0.514742	0.181687	0.401782	0.181865	0.55239		0.182246	0.520278	0.182484	0.837051	0.182332	0.533847	0.181822	0.811359
0.183932	0.61538	0.183191	0.331898	0.183616	0.065543	0.183262	0.400585		0.183258	0.773992	0.184156	0.544992	0.183101	0.616054	0.183606	0.373657		0.183841	0.400713	0.183022	0.322914	0.183532	0.430068	0.183849	0.406218		0.183779	0.508516	0.184129	0.525555	0.183349	0.412166	0.183527	0.559441		0.18391	0.533641	0.184148	0.840544	0.183997	0.5527	0.183487	0.825738
0.185594	0.622892	0.184853	0.334812	0.185278	0.071391	0.184925	0.401186		0.184922	0.784538	0.18582	0.550693	0.184765	0.619996	0.185268	0.381598		0.185503	0.404831	0.184685	0.333706	0.185194	0.437331	0.185512	0.415139		0.185441	0.519978	0.185794	0.536781	0.185012	0.422761	0.18519	0.566617		0.185575	0.54709	0.185813	0.846354	0.185661	0.57177	0.185151	0.839461
0.187256	0.630168	0.186516	0.337588	0.186941	0.076921	0.186587	0.401703		0.186587	0.79507	0.187485	0.55673	0.18643	0.624096	0.18693	0.389393		0.187166	0.40904	0.186347	0.344857	0.186857	0.444383	0.187174	0.423171		0.187103	0.531436	0.187458	0.548179	0.186674	0.433617	0.186852	0.573834		0.187239	0.560436	0.187477	0.854183	0.187325	0.590906	0.186815	0.853352
0.188919	0.63708	0.188178	0.340222	0.188603	0.081985	0.18825	0.402283		0.188251	0.805498	0.189149	0.563213	0.188094	0.628426	0.188593	0.39706		0.188828	0.413184	0.188009	0.35636	0.188519	0.451311	0.188836	0.431514		0.188766	0.542824	0.189122	0.558972	0.188336	0.444898	0.188515	0.580939		0.188903	0.573681	0.189141	0.863715	0.188989	0.610183	0.188479	0.86796
0.190581	0.643552	0.189841	0.342623	0.190265	0.086457	0.189912	0.402462		0.189915	0.815924	0.190813	0.569963	0.189758	0.632949	0.190255	0.404543		0.19049	0.417202	0.189672	0.368157	0.190181	0.45797	0.190499	0.439902		0.190428	0.554119	0.190786	0.569754	0.189999	0.456525	0.190177	0.587854		0.190567	0.584054	0.190805	0.874732	0.190654	0.629484	0.190143	0.882742
0.192243	0.649364	0.191503	0.344587	0.191928	0.090064	0.191574	0.402507		0.191579	0.826539	0.192477	0.576937	0.191422	0.637597	0.191918	0.411909		0.192153	0.421031	0.191334	0.380128	0.191844	0.463414	0.192161	0.448109		0.192091	0.565044	0.19245	0.580958	0.191661	0.468419	0.191839	0.594604		0.192231	0.588855	0.19247	0.887043	0.192318	0.645341	0.191808	0.897352
0.193906	0.654128	0.193165	0.345748	0.19359	0.092855	0.193237	0.402658		0.193244	0.83734	0.194141	0.584218	0.193087	0.64251	0.19358	0.418433		0.193815	0.424713	0.192997	0.392135	0.193506	0.466119	0.193824	0.455978		0.193753	0.575632	0.194114	0.592	0.193323	0.480543	0.193502	0.599346		0.193896	0.590944	0.194134	0.897263	0.193982	0.654178	0.193472	0.9117
0.195568	0.656273	0.194828	0.34664	0.195253	0.093825	0.194899	0.40308		0.194908	0.84846	0.195806	0.591704	0.194751	0.64767	0.195242	0.422233		0.195478	0.428347	0.194659	0.403096	0.195169	0.467611	0.195486	0.46327		0.195415	0.585098	0.195778	0.600476	0.194986	0.492957	0.195164	0.60176		0.19556	0.592952	0.195798	0.902867	0.195646	0.659249	0.195136	0.925849
0.19723	0.657171	0.19649	0.347492	0.196915	0.093177	0.196561	0.403989		0.196572	0.859462	0.19747	0.599404	0.196415	0.653075	0.196905	0.425291		0.19714	0.431249	0.196321	0.410205	0.196831	0.469064	0.197148	0.466848		0.197078	0.590102	0.197442	0.605445	0.196648	0.501599	0.196827	0.603571		0.197224	0.594944	0.197462	0.906742	0.19731	0.664336	0.1968	0.939837
0.198893	0.657536	0.198152	0.348431	0.198577	0.091667	0.198224	0.405354		0.198236	0.868517	0.199134	0.607409	0.198079	0.658679	0.198567	0.428303		0.198802	0.433387	0.197984	0.413863	0.198493	0.470628	0.198811	0.468844		0.19874	0.592493	0.199106	0.609164	0.19831	0.506128	0.198489	0.605445		0.198888	0.596948	0.199126	0.91108	0.198975	0.669673	0.198464	0.952124
0.200555	0.657547	0.199815	0.349466	0.20024	0.089545	0.199886	0.407182		0.199901	0.872958	0.200798	0.615758	0.199744	0.664568	0.20023	0.43118		0.200465	0.435327	0.199646	0.416773	0.200156	0.472253	0.200473	0.470493		0.200402	0.59442	0.20077	0.612853	0.199973	0.51048	0.200151	0.607694		0.200552	0.599126	0.200791	0.916002	0.200639	0.675402	0.200129	0.959799
0.202218	0.657171	0.201477	0.350629	0.201902	0.086931	0.201548	0.409407		0.201565	0.876399	0.202462	0.624252	0.201408	0.669776	0.201892	0.433901		0.202127	0.437141	0.201309	0.419524	0.201818	0.473876	0.202135	0.472143		0.202065	0.596393	0.202434	0.616596	0.201635	0.514941	0.201814	0.610346		0.202217	0.601715	0.202455	0.921503	0.202303	0.681576	0.201793	0.964173
0.20388	0.65629	0.20314	0.352024	0.203565	0.083957	0.203211	0.411864		0.203229	0.879832	0.204127	0.63213	0.203072	0.674392	0.203554	0.436713		0.20379	0.43884	0.202971	0.422398	0.20348	0.475618	0.203798	0.47403		0.203727	0.598357	0.204098	0.620405	0.203298	0.519552	0.203476	0.613516		0.203881	0.604677	0.204119	0.927518	0.203967	0.688123	0.203457	0.968126
0.205542	0.654991	0.204802	0.353643	0.205227	0.080984	0.204873	0.414505		0.204893	0.883994	0.205791	0.638995	0.204736	0.679295	0.205217	0.439579		0.205452	0.440405	0.204634	0.425289	0.205143	0.477662	0.20546	0.476041		0.20539	0.600497	0.205762	0.624245	0.20496	0.524175	0.205139	0.617352		0.205545	0.608002	0.205783	0.934095	0.205631	0.695117	0.205121	0.972207
0.207205	0.653587	0.206464	0.35566	0.206889	0.078361	0.206536	0.417253		0.206558	0.888707	0.207455	0.645542	0.206401	0.684725	0.206879	0.442475		0.207114	0.441888	0.206296	0.428101	0.206805	0.480005	0.207122	0.478276		0.207052	0.602801	0.207426	0.628174	0.206622	0.528859	0.206801	0.621762		0.207209	0.611914	0.207447	0.941296	0.207296	0.70266	0.206785	0.976586
0.208867	0.652247	0.208127	0.357936	0.208552	0.076276	0.208198	0.420057		0.208222	0.894152	0.209119	0.65244	0.208065	0.690556	0.208541	0.445503		0.208777	0.443482	0.207958	0.43083	0.208468	0.482685	0.208785	0.480636		0.208714	0.605293	0.20909	0.632316	0.208285	0.533681	0.208463	0.626899		0.208873	0.616706	0.209112	0.94917	0.20896	0.710975	0.208449	0.981511
0.210529	0.651073	0.209789	0.360675	0.210214	0.074862	0.20986	0.423036		0.209886	0.900273	0.210783	0.659998	0.209729	0.697292	0.210204	0.448712		0.210439	0.445314	0.209621	0.433536	0.21013	0.485716	0.210447	0.483224		0.210377	0.608086	0.210754	0.636701	0.209947	0.538451	0.210126	0.632912		0.210538	0.622367	0.210776	0.957582	0.210624	0.720125	0.210114	0.987146
0.212192	0.650126	0.211451	0.364024	0.211876	0.074311	0.211523	0.426395		0.21155	0.90723	0.212448	0.668421	0.211393	0.704283	0.211866	0.452185		0.212102	0.447424	0.211283	0.436281	0.211792	0.489171	0.21211	0.485998		0.212039	0.611293	0.212418	0.641472	0.211609	0.543335	0.211788	0.639912		0.212202	0.629029	0.21244	0.966647	0.212288	0.729906	0.211778	0.993769
0.213854	0.649614	0.213114	0.367889	0.213539	0.074656	0.213185	0.430145		0.213215	0.914739	0.214112	0.677866	0.213058	0.712877	0.213529	0.455885		0.213764	0.449869	0.212946	0.439164	0.213455	0.493212	0.213772	0.489117		0.213702	0.614876	0.214082	0.646736	0.213272	0.548295	0.21345	0.647969		0.213866	0.636877	0.214104	0.976506	0.213952	0.740207	0.213442	1.00158
0.215516	0.649329	0.214776	0.372194	0.215201	0.07585	0.214847	0.434498		0.214879	0.923263	0.215776	0.688476	0.214722	0.723176	0.215191	0.459728		0.215426	0.452523	0.214608	0.442288	0.215117	0.497878	0.215434	0.492582		0.215364	0.619024	0.215746	0.652484	0.214934	0.553443	0.215113	0.657117		0.21553	0.646043	0.215768	0.987245	0.215617	0.751573	0.215106	1.01066
0.217179	0.649243	0.216439	0.376731	0.216864	0.077984	0.21651	0.439414		0.216543	0.932757	0.21744	0.700655	0.216386	0.73481	0.216853	0.463781		0.217089	0.455692	0.216271	0.445762	0.21678	0.503218	0.217097	0.496315		0.217026	0.623966	0.21741	0.658899	0.216597	0.559036	0.216775	0.66752		0.217194	0.656794	0.217433	0.999014	0.217281	0.764592	0.21677	1.02106
0.218841	0.649392	0.218101	0.381632	0.218526	0.080942	0.218172	0.444464		0.218207	0.943369	0.219104	0.714517	0.21805	0.748405	0.218516	0.467885		0.218751	0.45948	0.217933	0.4496	0.218442	0.509162	0.218759	0.500502		0.218689	0.629712	0.219074	0.66603	0.218259	0.565121	0.218438	0.679034		0.218859	0.669223	0.219097	1.01176	0.218945	0.778773	0.218435	1.03291
0.220504	0.64952	0.219763	0.386759	0.220188	0.084624	0.219834	0.449883		0.219872	0.955569	0.220769	0.730236	0.219715	0.763596	0.220178	0.472024		0.220413	0.463808	0.219595	0.453821	0.220104	0.515619	0.220421	0.505031		0.220351	0.636089	0.220738	0.673986	0.219921	0.571889	0.2201	0.691773		0.220523	0.683083	0.220761	1.02566	0.220609	0.794116	0.220099	1.04632
0.222166	0.649794	0.221426	0.39185	0.221851	0.089014	0.221497	0.455348		0.221536	0.96931	0.222433	0.748084	0.221379	0.780882	0.221841	0.476284		0.222076	0.468632	0.221258	0.4584	0.221767	0.522705	0.222084	0.509867		0.222014	0.643227	0.222402	0.682916	0.221584	0.579317	0.221762	0.705672		0.222187	0.698368	0.222425	1.04057	0.222273	0.810728	0.221763	1.06128
0.223828	0.650393	0.223088	0.396974	0.223513	0.09402	0.223159	0.460784		0.2232	0.985125	0.224097	0.768099	0.223043	0.800166	0.223503	0.4806		0.223738	0.474055	0.22292	0.463145	0.223429	0.530393	0.223746	0.514951		0.223676	0.650964	0.224066	0.692702	0.223246	0.586777	0.223425	0.720691		0.223851	0.714828	0.224089	1.05659	0.223938	0.828559	0.223427	1.07797
0.225491	0.65149	0.224751	0.402186	0.225176	0.099576	0.224821	0.46641		0.224864	1.00268	0.225761	0.790395	0.224707	0.821237	0.225165	0.485045		0.225401	0.47993	0.224583	0.467992	0.225091	0.538723	0.225409	0.520152		0.225338	0.659328	0.22573	0.703387	0.224909	0.595276	0.225087	0.737207		0.225515	0.732531	0.225754	1.07396	0.225602	0.847905	0.225091	1.09657
0.227153	0.653205	0.226413	0.406961	0.226838	0.105329	0.226484	0.471958		0.226529	1.02226	0.227426	0.814995	0.226372	0.844589	0.226828	0.489592		0.227063	0.486092	0.226245	0.473002	0.226754	0.54779	0.227071	0.525649		0.227001	0.668396	0.227394	0.714856	0.226571	0.604832	0.22675	0.755029		0.22718	0.751579	0.227418	1.09253	0.227266	0.86868	0.226756	1.11685
0.228815	0.655573	0.228075	0.412102	0.2285	0.111293	0.228146	0.477645		0.228193	1.04387	0.22909	0.841459	0.228036	0.8697	0.22849	0.494349		0.228725	0.492607	0.227907	0.478304	0.228416	0.557678	0.228733	0.531383		0.228663	0.678001	0.229058	0.727139	0.228233	0.615348	0.228412	0.774171		0.228844	0.771791	0.229082	1.11258	0.22893	0.890727	0.22842	1.13885
0.230478	0.658571	0.229738	0.417414	0.230163	0.117322	0.229809	0.483226		0.229857	1.06701	0.230754	0.868637	0.2297	0.896939	0.230152	0.499177		0.230388	0.499385	0.22957	0.483943	0.230079	0.56837	0.230396	0.537365		0.230325	0.688247	0.230722	0.740247	0.229896	0.626508	0.230074	0.794542		0.230508	0.793183	0.230746	1.13282	0.230595	0.914084	0.230084	1.16235
0.23214	0.662147	0.2314	0.422668	0.231825	0.123187	0.231471	0.488658		0.231521	1.09213	0.232418	0.897784	0.231364	0.925577	0.231815	0.504169		0.23205	0.506497	0.231232	0.48977	0.231741	0.579741	0.232058	0.543513		0.231988	0.698986	0.232386	0.754027	0.231558	0.638264	0.231737	0.815865		0.232172	0.815536	0.23241	1.15423	0.232259	0.938427	0.231748	1.18712
0.233802	0.666236	0.233062	0.427833	0.233488	0.128993	0.233133	0.493955		0.233186	1.11866	0.234082	0.930182	0.233029	0.955433	0.233477	0.509253		0.233713	0.513851	0.232895	0.495751	0.233403	0.591848	0.23372	0.549715		0.23365	0.71013	0.23405	0.768382	0.23322	0.650625	0.233399	0.838183		0.233836	0.838715	0.234075	1.17802	0.233923	0.963571	0.233412	1.21292
0.235465	0.670404	0.234725	0.433022	0.23515	0.134671	0.234796	0.498798		0.23485	1.14672	0.235747	0.963968	0.234693	0.986513	0.23514	0.514433		0.235375	0.521486	0.234557	0.501849	0.235066	0.604232	0.235383	0.555993		0.235313	0.721601	0.235714	0.783134	0.234883	0.663316	0.235062	0.861251		0.235501	0.862549	0.235739	1.20271	0.235587	0.989182	0.235077	1.23943
0.237127	0.674923	0.236387	0.438245	0.236812	0.140267	0.236458	0.503354		0.236514	1.17606	0.237411	0.998736	0.236357	1.01829	0.236802	0.519761		0.237037	0.529272	0.23622	0.508046	0.236728	0.616777	0.237045	0.562205		0.236975	0.733209	0.237378	0.798127	0.236545	0.676359	0.236724	0.884945		0.237165	0.886648	0.237403	1.22807	0.237251	1.01521	0.236741	1.26659
0.23879	0.679896	0.23805	0.443449	0.238475	0.145759	0.23812	0.507587		0.238178	1.20592	0.239075	1.03428	0.238022	1.05097	0.238464	0.525256		0.2387	0.536837	0.237882	0.514372	0.238391	0.62939	0.238707	0.568337		0.238637	0.745007	0.239042	0.813119	0.238208	0.689338	0.238386	0.908936		0.238829	0.910736	0.239067	1.25387	0.238916	1.04169	0.238405	1.2926
0.240452	0.685214	0.239712	0.448667	0.240137	0.151187	0.239783	0.51121		0.239843	1.23714	0.240739	1.06992	0.239686	1.08388	0.240127	0.530996		0.240362	0.543935	0.239544	0.520779	0.240053	0.641819	0.24037	0.573762		0.2403	0.756712	0.240706	0.827845	0.23987	0.702211	0.240049	0.932996		0.240493	0.934432	0.240732	1.27968	0.24058	1.06815	0.240069	1.31847
0.242114	0.690804	0.241374	0.453923	0.2418	0.156771	0.241445	0.514795		0.241507	1.26826	0.242403	1.10562	0.24135	1.11682	0.241789	0.536905		0.242025	0.550384	0.241207	0.527309	0.241715	0.654088	0.242032	0.579206		0.241962	0.768213	0.24237	0.841394	0.241532	0.71484	0.241711	0.957056		0.242157	0.957768	0.242396	1.30548	0.242244	1.09465	0.241733	1.34545
0.243777	0.696643	0.243037	0.459336	0.243462	0.162549	0.243107	0.518354		0.243171	1.29915	0.244068	1.14091	0.243014	1.14992	0.243452	0.542822		0.243687	0.556112	0.242869	0.5339	0.243378	0.665991	0.243695	0.584707		0.243625	0.779332	0.244034	0.854307	0.243195	0.727015	0.243374	0.98069		0.243822	0.980775	0.24406	1.33104	0.243908	1.12093	0.243397	1.37246
0.245439	0.702563	0.244699	0.464743	0.245124	0.16863	0.24477	0.521834		0.244835	1.32958	0.245732	1.17547	0.244679	1.18224	0.245114	0.548823		0.245349	0.5613	0.244532	0.540486	0.24504	0.677538	0.245357	0.589976		0.245287	0.790082	0.245698	0.867261	0.244857	0.73875	0.245036	1.00377		0.245486	1.00312	0.245724	1.3561	0.245572	1.14674	0.245062	1.39884
0.247101	0.708682	0.246361	0.470061	0.246787	0.174966	0.246432	0.525251		0.2465	1.3587	0.247396	1.20907	0.246343	1.21409	0.246776	0.554658		0.247012	0.566069	0.246194	0.546942	0.246702	0.688598	0.247019	0.595012		0.246949	0.800395	0.247362	0.879753	0.246519	0.74984	0.246698	1.02595		0.24715	1.02482	0.247388	1.38035	0.247237	1.17212	0.246726	1.4243
0.248764	0.714783	0.248024	0.475266	0.248449	0.181405	0.248094	0.528767		0.248164	1.38678	0.24906	1.24093	0.248007	1.24479	0.248439	0.560152		0.248674	0.570725	0.247857	0.553121	0.248365	0.698286	0.248682	0.599819		0.248612	0.810117	0.249026	0.891414	0.248182	0.760296	0.248361	1.04699		0.248814	1.04568	0.249053	1.40333	0.248901	1.19663	0.24839	1.44864
0.250426	0.72079	0.249686	0.480274	0.250111	0.187411	0.249757	0.532363		0.249828	1.413	0.250724	1.27111	0.249671	1.2739	0.250101	0.565303		0.250336	0.575209	0.249519	0.558891	0.250027	0.707619	0.250344	0.604453		0.250274	0.819341	0.25069	0.902319	0.249844	0.77012	0.250023	1.06588		0.250478	1.06571	0.250717	1.42491	0.250565	1.22005	0.250054	1.47178
0.252089	0.726753	0.251349	0.485127	0.251774	0.193639	0.251419	0.535983		0.251492	1.43739	0.252389	1.2994	0.251336	1.3017	0.251763	0.569986		0.251999	0.5796	0.251181	0.564027	0.25169	0.716763	0.252006	0.609048		0.251936	0.827948	0.252354	0.912438	0.251507	0.779147	0.251686	1.08407		0.252143	1.08474	0.252381	1.44495	0.252229	1.24214	0.251718	1.49348
0.253751	0.732317	0.253011	0.489694	0.253436	0.200084	0.253082	0.539487		0.253157	1.45995	0.254053	1.3257	0.253	1.32731	0.253426	0.573977		0.253661	0.583818	0.252844	0.568377	0.253352	0.725297	0.253669	0.613527		0.253599	0.8359	0.254018	0.921748	0.253169	0.787543	0.253348	1.1023		0.253807	1.10251	0.254045	1.46344	0.253893	1.26272	0.253383	1.51391
0.255413	0.737624	0.254673	0.493837	0.255099	0.20642	0.254744	0.542827		0.254821	1.48001	0.255717	1.35	0.254664	1.35118	0.255088	0.577457		0.255324	0.587602	0.254506	0.571992	0.255014	0.733131	0.255331	0.617967		0.255261	0.843285	0.255682	0.93041	0.254831	0.795286	0.25501	1.11994		0.255471	1.11906	0.255709	1.48043	0.255558	1.28163	0.255047	1.53279
0.257076	0.742679	0.256336	0.497569	0.256761	0.212606	0.256406	0.545902		0.256485	1.49659	0.257381	1.3723	0.256328	1.37309	0.256751	0.580728		0.256986	0.590871	0.256169	0.575035	0.256677	0.740253	0.256994	0.62219		0.256924	0.849842	0.257346	0.938482	0.256494	0.802292	0.256673	1.13662		0.257135	1.13394	0.257374	1.49596	0.257222	1.29858	0.256711	1.54998
0.258738	0.747394	0.257998	0.500908	0.258423	0.218654	0.258069	0.548513		0.258149	1.51267	0.259045	1.39281	0.257993	1.39265	0.258413	0.5836		0.258648	0.593696	0.257831	0.57735	0.258339	0.746578	0.258656	0.626096		0.258586	0.855709	0.25901	0.946318	0.258156	0.808713	0.258335	1.1524		0.258799	1.14712	0.259038	1.51024	0.258886	1.31366	0.258375	1.56565
0.2604	0.751796	0.25966	0.503784	0.260086	0.224455	0.259731	0.550682		0.259814	1.52694	0.26071	1.41131	0.259657	1.41031	0.260075	0.585896		0.260311	0.596213	0.259493	0.578991	0.260002	0.751958	0.260318	0.629689		0.260248	0.860941	0.260674	0.954138	0.259818	0.814595	0.259998	1.16694		0.260464	1.15948	0.260702	1.52325	0.26055	1.32675	0.260039	1.5797
0.262063	0.755624	0.261323	0.506098	0.261748	0.229869	0.261393	0.552364		0.261478	1.53931	0.262374	1.42776	0.261321	1.42569	0.261738	0.587594		0.261973	0.598431	0.261156	0.579897	0.261664	0.756474	0.261981	0.633043		0.261911	0.86565	0.262338	0.962075	0.261481	0.81984	0.26166	1.1802		0.262128	1.17133	0.262366	1.53502	0.262215	1.33796	0.261704	1.59218
0.263725	0.759037	0.262985	0.507863	0.263411	0.234808	0.263056	0.553517		0.263142	1.54975	0.264038	1.44219	0.262985	1.4392	0.2634	0.588616		0.263636	0.600419	0.262818	0.580163	0.263326	0.760192	0.263643	0.636287		0.263573	0.869806	0.264002	0.970232	0.263143	0.824422	0.263322	1.19215		0.263792	1.18193	0.26403	1.54551	0.263879	1.34747	0.263368	1.6031
0.265387	0.761892	0.264648	0.509086	0.265073	0.239072	0.264718	0.554302		0.264806	1.55852	0.265702	1.4544	0.26465	1.44955	0.265063	0.588947		0.265298	0.602049	0.264481	0.579837	0.264989	0.763115	0.265305	0.639472		0.265236	0.873389	0.265666	0.978457	0.264805	0.828533	0.264985	1.20267		0.265456	1.19128	0.265695	1.55466	0.265543	1.35514	0.265032	1.61247
0.26705	0.764124	0.26631	0.509763	0.266735	0.242577	0.26638	0.554752		0.266471	1.56555	0.267366	1.46445	0.266314	1.45911	0.266725	0.588628		0.26696	0.603248	0.266143	0.578993	0.266651	0.765312	0.266968	0.642743		0.266898	0.876289	0.26733	0.986636	0.266468	0.832164	0.266647	1.21186		0.267121	1.19952	0.267359	1.56247	0.267207	1.36109	0.266696	1.6204
0.268712	0.7657	0.267972	0.509909	0.268398	0.245303	0.268043	0.554791		0.268135	1.57115	0.269031	1.47253	0.267978	1.4675	0.268387	0.58779		0.268623	0.603818	0.267806	0.577609	0.268313	0.766764	0.26863	0.646239		0.26856	0.878773	0.268994	0.994454	0.26813	0.835251	0.26831	1.21976		0.268785	1.20668	0.269023	1.56904	0.268871	1.36568	0.26836	1.62699
0.270375	0.766557	0.269635	0.509611	0.27006	0.247333	0.269705	0.554445		0.269799	1.57554	0.270695	1.47894	0.269642	1.47438	0.27005	0.586566		0.270285	0.603762	0.269468	0.57591	0.269976	0.7676	0.270292	0.649719		0.270223	0.88087	0.270658	1.00171	0.269793	0.837889	0.269972	1.22647		0.270449	1.21265	0.270687	1.57451	0.270536	1.36902	0.270025	1.63241
0.272037	0.766716	0.271297	0.508857	0.271723	0.248909	0.271367	0.553824		0.271463	1.57883	0.272359	1.48378	0.271307	1.48009	0.271712	0.585121		0.271948	0.602882	0.27113	0.574043	0.271638	0.767875	0.271955	0.65304		0.271885	0.88264	0.272322	1.00826	0.271455	0.839981	0.271634	1.2321		0.272113	1.21751	0.272351	1.57883	0.2722	1.37105	0.271689	1.63675
0.273699	0.766358	0.272959	0.507688	0.273385	0.250083	0.27303	0.552977		0.273128	1.58131	0.274023	1.48721	0.272971	1.48467	0.273374	0.583455		0.27361	0.601211	0.272793	0.572068	0.273301	0.767549	0.273617	0.656065		0.273548	0.88398	0.273986	1.01398	0.273117	0.841498	0.273297	1.23675		0.273777	1.22125	0.274016	1.58215	0.273864	1.37186	0.273353	1.64011
0.275362	0.765643	0.274622	0.506193	0.275047	0.25098	0.274692	0.551966		0.274792	1.58299	0.275687	1.48949	0.274635	1.48818	0.275037	0.581677		0.275272	0.598804	0.274455	0.570024	0.274963	0.766653	0.27528	0.658679		0.27521	0.884875	0.27565	1.01883	0.27478	0.842412	0.274959	1.24042		0.275442	1.22391	0.27568	1.58455	0.275528	1.37163	0.275017	1.64259
0.277024	0.764652	0.276284	0.504439	0.27671	0.251611	0.276355	0.550642		0.276456	1.58397	0.277352	1.49061	0.276299	1.4907	0.276699	0.579652		0.276935	0.595912	0.276118	0.568086	0.276625	0.765193	0.276942	0.660711		0.276872	0.885461	0.277314	1.02265	0.276442	0.842695	0.276621	1.24296		0.277106	1.22547	0.277344	1.58603	0.277192	1.37056	0.276681	1.64427
0.278686	0.763385	0.277947	0.502535	0.278372	0.251993	0.278017	0.54912		0.27812	1.5844	0.279016	1.49065	0.277964	1.49217	0.278362	0.577398		0.278597	0.592706	0.27778	0.566301	0.278288	0.763324	0.278604	0.662318		0.278535	0.885876	0.278978	1.02517	0.278105	0.842551	0.278284	1.2444		0.27877	1.22588	0.279008	1.58655	0.278857	1.36881	0.278345	1.64531
0.280349	0.76201	0.279609	0.500658	0.280034	0.252132	0.279679	0.547326		0.279785	1.58436	0.28068	1.48963	0.279628	1.49276	0.280024	0.575018		0.28026	0.589329	0.279443	0.5646	0.27995	0.761304	0.280267	0.663663		0.280197	0.886085	0.280642	1.02617	0.279767	0.841873	0.279946	1.24487		0.280434	1.22523	0.280672	1.58605	0.280521	1.36644	0.28001	1.64582
0.282011	0.760496	0.281271	0.498621	0.281697	0.252019	0.281342	0.545219		0.281449	1.58376	0.282344	1.48767	0.281292	1.49248	0.281686	0.572515		0.281922	0.585911	0.281105	0.562968	0.281613	0.759312	0.281929	0.665022		0.281859	0.885998	0.282306	1.02552	0.281429	0.84079	0.281609	1.24448		0.282098	1.22374	0.282337	1.58462	0.282185	1.36354	0.281674	1.64594
0.283673	0.758961	0.282934	0.496423	0.283359	0.251541	0.283004	0.542935		0.283113	1.58263	0.284008	1.48513	0.282956	1.49145	0.283349	0.570049		0.283584	0.582613	0.282767	0.56138	0.283275	0.757341	0.283591	0.666769		0.283522	0.885661	0.28397	1.02324	0.283092	0.839506	0.283271	1.24338		0.283763	1.22162	0.284001	1.58255	0.283849	1.36013	0.283338	1.64579
0.285336	0.757294	0.284596	0.49412	0.285022	0.250648	0.284666	0.540469		0.284777	1.58119	0.285673	1.48207	0.284621	1.48974	0.285011	0.567722		0.285247	0.579483	0.28443	0.559797	0.284937	0.755404	0.285254	0.669168		0.285184	0.885203	0.285634	1.01953	0.284754	0.837992	0.284933	1.2417		0.285427	1.21904	0.285665	1.57984	0.285513	1.35626	0.285002	1.64534
0.286998	0.755543	0.286259	0.491859	0.286684	0.249332	0.286329	0.537979		0.286442	1.57961	0.287337	1.47836	0.286285	1.48725	0.286674	0.565565		0.286909	0.576593	0.286092	0.558242	0.2866	0.75352	0.286916	0.67216		0.286847	0.884633	0.287298	1.01462	0.286416	0.836328	0.286596	1.23953		0.287091	1.21603	0.287329	1.57629	0.287178	1.35195	0.286666	1.64454
0.288661	0.753881	0.287921	0.489714	0.288346	0.247651	0.287991	0.535618		0.288106	1.57811	0.289001	1.47435	0.287949	1.48404	0.288336	0.5636		0.288571	0.573972	0.287755	0.556846	0.288262	0.751729	0.288579	0.675519		0.288509	0.883949	0.288962	1.00889	0.288079	0.834645	0.288258	1.23704		0.288755	1.21263	0.288994	1.57226	0.288842	1.34732	0.288331	1.64338
0.290323	0.752207	0.289583	0.487774	0.290009	0.245607	0.289653	0.533232		0.28977	1.57683	0.290665	1.47008	0.289613	1.48038	0.289998	0.561711		0.290234	0.571626	0.289417	0.555571	0.289925	0.749971	0.290241	0.678817		0.290171	0.883215	0.290626	1.00264	0.289741	0.832892	0.289921	1.23423		0.290419	1.20886	0.290658	1.56786	0.290506	1.3424	0.289995	1.64177
0.291985	0.750549	0.291246	0.485994	0.291671	0.243138	0.291316	0.530883		0.291434	1.57585	0.292329	1.46542	0.291278	1.47614	0.291661	0.559889		0.291896	0.569609	0.29108	0.554332	0.291587	0.748209	0.291903	0.68154		0.291834	0.88243	0.29229	0.996128	0.291404	0.831159	0.291583	1.23109		0.292084	1.20478	0.292322	1.56306	0.29217	1.33723	0.291659	1.63981
0.293648	0.748929	0.292908	0.484322	0.293334	0.240313	0.292978	0.528769		0.293099	1.57512	0.293994	1.46036	0.292942	1.47171	0.293323	0.558096		0.293559	0.567842	0.292742	0.553189	0.293249	0.746446	0.293566	0.68333		0.293496	0.881495	0.293954	0.989696	0.293066	0.829511	0.293245	1.22759		0.293748	1.20043	0.293986	1.55792	0.293834	1.33199	0.293323	1.63751
0.29531	0.747393	0.29457	0.482928	0.294996	0.23723	0.29464	0.526655		0.294763	1.57449	0.295658	1.45476	0.294606	1.46716	0.294986	0.556249		0.295221	0.566266	0.294404	0.552035	0.294912	0.744664	0.295228	0.684428		0.295159	0.880511	0.295618	0.983839	0.294728	0.82795	0.294908	1.22371		0.295412	1.19585	0.29565	1.55249	0.295499	1.32678	0.294987	1.63475
0.296972	0.746004	0.296233	0.481856	0.296658	0.233985	0.296303	0.524483		0.296427	1.57373	0.297322	1.44864	0.29627	1.46248	0.296648	0.55438		0.296883	0.564912	0.296067	0.550838	0.296574	0.742973	0.29689	0.684803		0.296821	0.879511	0.297282	0.978392	0.296391	0.826493	0.29657	1.21961		0.297076	1.19123	0.297315	1.54689	0.297163	1.32165	0.296652	1.63161
0.298635	0.744835	0.297895	0.480875	0.298321	0.23066	0.297965	0.522292		0.298091	1.57266	0.298986	1.44216	0.297935	1.45792	0.29831	0.552503		0.298546	0.563707	0.297729	0.549683	0.298236	0.741482	0.298553	0.684634		0.298483	0.878414	0.298946	0.973103	0.298053	0.825227	0.298233	1.21538		0.29874	1.18671	0.298979	1.54113	0.298827	1.31665	0.298316	1.62818
0.300297	0.743846	0.299558	0.479995	0.299983	0.227292	0.299628	0.520131		0.299756	1.57119	0.30065	1.43534	0.299599	1.45333	0.299973	0.550591		0.300208	0.562633	0.299392	0.54857	0.299899	0.740209	0.300215	0.683795		0.300146	0.877194	0.30061	0.968329	0.299715	0.824207	0.299895	1.21115		0.300405	1.18227	0.300643	1.53537	0.300491	1.3118	0.29998	1.6245
0.301959	0.743014	0.30122	0.479251	0.301646	0.223992	0.30129	0.517916		0.30142	1.5693	0.302315	1.42836	0.301263	1.44881	0.301635	0.548774		0.301871	0.561615	0.301054	0.54748	0.301561	0.739162	0.301877	0.682197		0.301808	0.876073	0.302274	0.964213	0.301378	0.823332	0.301557	1.20712		0.302069	1.17797	0.302307	1.52968	0.302156	1.30723	0.301644	1.62055
0.303622	0.742296	0.302882	0.478712	0.303308	0.221033	0.302952	0.515651		0.303084	1.56711	0.303979	1.42119	0.302927	1.44443	0.303297	0.546991		0.303533	0.560679	0.302716	0.546391	0.303224	0.738244	0.30354	0.679638		0.303471	0.875021	0.303938	0.960661	0.30304	0.822531	0.30322	1.20348		0.303733	1.17379	0.303971	1.524	0.30382	1.30305	0.303308	1.61628
0.305284	0.741615	0.304545	0.478324	0.30497	0.218258	0.304615	0.513334		0.304748	1.5645	0.305643	1.4139	0.304592	1.44037	0.30496	0.545267		0.305195	0.559857	0.304379	0.545368	0.304886	0.737482	0.305202	0.675784		0.305133	0.874093	0.305602	0.957516	0.304702	0.821744	0.304882	1.20013		0.305397	1.16967	0.305636	1.51838	0.305484	1.29934	0.304972	1.61177
0.306947	0.740956	0.306207	0.478095	0.306633	0.215614	0.306277	0.510937		0.306413	1.56153	0.307307	1.4066	0.306256	1.43713	0.306622	0.543696		0.306858	0.559027	0.306041	0.544457	0.306548	0.736829	0.306865	0.670312		0.306795	0.873328	0.307266	0.954603	0.306365	0.820816	0.306545	1.19692		0.307061	1.16565	0.3073	1.51283	0.307148	1.29621	0.306637	1.60714
0.308609	0.740318	0.307869	0.477936	0.308295	0.213213	0.307939	0.508471		0.308077	1.55811	0.308971	1.39935	0.30792	1.43504	0.308285	0.542311		0.30852	0.558105	0.307704	0.54368	0.308211	0.73611	0.308527	0.663298		0.308458	0.872818	0.30893	0.951747	0.308027	0.819776	0.308207	1.19396		0.308726	1.16166	0.308964	1.50747	0.308812	1.29359	0.308301	1.60247
0.310271	0.739668	0.309532	0.477738	0.309958	0.211182	0.309602	0.506049		0.309741	1.55451	0.310636	1.39228	0.309584	1.43392	0.309947	0.540995		0.310183	0.557157	0.309366	0.542944	0.309873	0.735297	0.310189	0.6551		0.31012	0.872575	0.310594	0.949026	0.30969	0.818549	0.309869	1.19129		0.31039	1.15785	0.310628	1.50233	0.310477	1.29125	0.309965	1.59784
0.311934	0.739024	0.311194	0.477428	0.31162	0.209558	0.311264	0.503772		0.311405	1.55	0.3123	1.38533	0.311249	1.43368	0.311609	0.539745		0.311845	0.556243	0.311029	0.542297	0.311536	0.734353	0.311852	0.646298		0.311783	0.872621	0.312258	0.946441	0.311352	0.817242	0.311532	1.18878		0.312054	1.15432	0.312292	1.49745	0.312141	1.28909	0.311629	1.59333
0.313596	0.738485	0.312857	0.476958	0.313282	0.208333	0.312926	0.501639		0.31307	1.5447	0.313964	1.37871	0.312913	1.43402	0.313272	0.538657		0.313507	0.555247	0.312691	0.541848	0.313198	0.733292	0.313514	0.637449		0.313445	0.872921	0.313922	0.943977	0.313014	0.815932	0.313194	1.18641		0.313718	1.15093	0.313957	1.49295	0.313805	1.28701	0.313293	1.589
0.315258	0.73814	0.314519	0.476164	0.314945	0.207402	0.314589	0.499661		0.314734	1.53889	0.315628	1.37248	0.314577	1.43421	0.314934	0.537754		0.31517	0.554253	0.314353	0.541602	0.31486	0.732144	0.315176	0.628989		0.315107	0.873458	0.315586	0.941567	0.314677	0.814502	0.314857	1.18409		0.315382	1.14747	0.315621	1.48872	0.315469	1.28484	0.314958	1.58476
0.316921	0.737849	0.316181	0.474895	0.316607	0.20665	0.316251	0.497983		0.316398	1.53266	0.317293	1.36662	0.316241	1.43411	0.316597	0.53713		0.316832	0.553315	0.316016	0.54159	0.316523	0.730921	0.316839	0.621097		0.31677	0.874092	0.31725	0.939163	0.316339	0.813052	0.316519	1.18168		0.317047	1.14399	0.317285	1.48467	0.317133	1.28251	0.316622	1.58058
0.318583	0.73751	0.317844	0.473236	0.318269	0.206005	0.317914	0.496709		0.318063	1.52608	0.318957	1.36106	0.317906	1.43366	0.318259	0.536829		0.318494	0.552437	0.317678	0.541783	0.318185	0.729561	0.318501	0.614057		0.318432	0.874835	0.318914	0.936754	0.318002	0.811456	0.318181	1.17914		0.318711	1.14046	0.318949	1.48089	0.318798	1.28009	0.318286	1.57641
0.320245	0.737101	0.319506	0.471356	0.319932	0.205399	0.319576	0.495852		0.319727	1.51947	0.320621	1.35571	0.31957	1.43271	0.319921	0.536813		0.320157	0.55157	0.319341	0.542129	0.319847	0.727929	0.320164	0.607952		0.320094	0.87552	0.320578	0.934294	0.319664	0.809723	0.319844	1.1764		0.320375	1.13678	0.320613	1.47726	0.320462	1.27757	0.31995	1.57218
0.321908	0.736523	0.321168	0.46927	0.321594	0.204696	0.321238	0.495497		0.321391	1.51282	0.322285	1.35063	0.321234	1.4313	0.321584	0.537076		0.321819	0.550768	0.321003	0.542534	0.32151	0.726112	0.321826	0.602675		0.321757	0.876109	0.322242	0.931813	0.321326	0.807755	0.321506	1.17328		0.322039	1.13286	0.322278	1.47386	0.322126	1.27479	0.321614	1.56792
0.32357	0.735885	0.322831	0.467059	0.323257	0.203858	0.322901	0.495616		0.323055	1.50625	0.323949	1.34585	0.322898	1.4295	0.323246	0.537498		0.323482	0.549996	0.322666	0.542959	0.323172	0.724174	0.323488	0.598245		0.323419	0.876549	0.323906	0.929341	0.322989	0.805548	0.323169	1.16974		0.323703	1.12873	0.323942	1.47068	0.32379	1.27136	0.323279	1.56362
0.325233	0.735294	0.324493	0.464776	0.324919	0.202902	0.324563	0.496251		0.32472	1.49988	0.325614	1.34133	0.324563	1.4272	0.324908	0.537986		0.325144	0.549262	0.324328	0.543449	0.324835	0.722012	0.325151	0.594562		0.325082	0.876842	0.32557	0.926938	0.324651	0.803196	0.324831	1.1659		0.325368	1.12443	0.325606	1.46769	0.325454	1.26725	0.324943	1.55929
0.326895	0.73481	0.326156	0.46246	0.326581	0.201767	0.326225	0.497179		0.326384	1.49381	0.327278	1.33706	0.326227	1.42424	0.326571	0.538382		0.326806	0.548586	0.32599	0.543744	0.326497	0.719703	0.326813	0.591585		0.326744	0.876895	0.327234	0.924691	0.326313	0.800759	0.326493	1.16182		0.327032	1.12004	0.32727	1.46491	0.327119	1.26242	0.326607	1.55493
0.328557	0.734381	0.327818	0.460152	0.328244	0.20053	0.327888	0.498307		0.328048	1.48806	0.328942	1.333	0.327891	1.42018	0.328233	0.538672		0.328469	0.547932	0.327653	0.543918	0.328159	0.717509	0.328475	0.589239		0.328406	0.876492	0.328898	0.922642	0.327976	0.798331	0.328156	1.15755		0.328696	1.11563	0.328934	1.46235	0.328783	1.25678	0.328271	1.55069
0.33022	0.734106	0.32948	0.458009	0.329906	0.199206	0.32955	0.499466		0.329712	1.48267	0.330606	1.32924	0.329555	1.41501	0.329896	0.538988		0.330131	0.547238	0.329315	0.544032	0.329822	0.715564	0.330138	0.587497		0.330069	0.875638	0.330562	0.920769	0.329638	0.796029	0.329818	1.15323		0.33036	1.11121	0.330599	1.45992	0.330447	1.25056	0.329935	1.54664
0.331882	0.734036	0.331143	0.456072	0.331569	0.197744	0.331212	0.500659		0.331377	1.47757	0.33227	1.32571	0.33122	1.40885	0.331558	0.539387		0.331794	0.546404	0.330978	0.544077	0.331484	0.713846	0.3318	0.586316		0.331731	0.874314	0.332226	0.918952	0.3313	0.793663	0.331481	1.14881		0.332024	1.10691	0.332263	1.45755	0.332111	1.24401	0.3316	1.54274
0.333544	0.734026	0.332805	0.454604	0.333231	0.196212	0.332875	0.501698		0.333041	1.4728	0.333935	1.32238	0.332884	1.40186	0.33322	0.539927		0.333456	0.545496	0.33264	0.543908	0.333147	0.712338	0.333462	0.585581		0.333394	0.872415	0.33389	0.917059	0.332963	0.791308	0.333143	1.14432		0.333689	1.10266	0.333927	1.45524	0.333775	1.23723	0.333264	1.53907
0.335207	0.733981	0.334468	0.453548	0.334893	0.194655	0.334537	0.502538		0.334705	1.46818	0.335599	1.31924	0.334548	1.39467	0.334883	0.540679		0.335118	0.544564	0.334302	0.543461	0.334809	0.711037	0.335125	0.585261		0.335056	0.870011	0.335554	0.915059	0.334625	0.789301	0.334805	1.13988		0.335353	1.09855	0.335591	1.45305	0.33544	1.23044	0.334928	1.53573
0.336869	0.734056	0.33613	0.452952	0.336556	0.193034	0.336199	0.503198		0.336369	1.46401	0.337263	1.31634	0.336212	1.38765	0.336545	0.541566		0.336781	0.543657	0.335965	0.542921	0.336471	0.709915	0.336787	0.585401		0.336718	0.867227	0.337218	0.91294	0.336288	0.787842	0.336468	1.13551		0.337017	1.09462	0.337256	1.45108	0.337104	1.22382	0.336592	1.53274
0.338531	0.73419	0.337792	0.452753	0.338218	0.191368	0.337862	0.503743		0.338034	1.46009	0.338927	1.31351	0.337877	1.38106	0.338208	0.54246		0.338443	0.542824	0.337627	0.542199	0.338134	0.708934	0.33845	0.585969		0.338381	0.86416	0.338882	0.910837	0.33795	0.787108	0.33813	1.13125		0.338681	1.09096	0.33892	1.44918	0.338768	1.21751	0.338256	1.53012
0.340194	0.734352	0.339455	0.452814	0.339881	0.189657	0.339524	0.504164		0.339698	1.45646	0.340591	1.3105	0.339541	1.37514	0.33987	0.543314		0.340106	0.542122	0.33929	0.541264	0.339796	0.708108	0.340112	0.586782		0.340043	0.86096	0.340546	0.908772	0.339612	0.787038	0.339793	1.12719		0.340346	1.08777	0.340584	1.4472	0.340432	1.21154	0.33992	1.52773
0.341856	0.734607	0.341117	0.453037	0.341543	0.187946	0.341186	0.504354		0.341362	1.45301	0.342256	1.30747	0.341205	1.36974	0.341532	0.543966		0.341768	0.541652	0.340952	0.54022	0.341458	0.707381	0.341774	0.587759		0.341706	0.857746	0.34221	0.906713	0.341275	0.787461	0.341455	1.12345		0.34201	1.08508	0.342248	1.44521	0.342097	1.20589	0.341585	1.5255
0.343519	0.73485	0.342779	0.453316	0.343205	0.186246	0.342849	0.504336		0.343026	1.44985	0.34392	1.30445	0.342869	1.36497	0.343195	0.544286		0.34343	0.541382	0.342615	0.539202	0.343121	0.706648	0.343437	0.588908		0.343368	0.854463	0.343874	0.90468	0.342937	0.788259	0.343117	1.12017		0.343674	1.08299	0.343912	1.44312	0.343761	1.20063	0.343249	1.52334
0.345181	0.73497	0.344442	0.453608	0.344868	0.184572	0.344511	0.504097		0.344691	1.44704	0.345584	1.3015	0.344534	1.36073	0.344857	0.544294		0.345093	0.541206	0.344277	0.53814	0.344783	0.705939	0.345099	0.590008		0.34503	0.851157	0.345538	0.902626	0.3446	0.789211	0.34478	1.11734		0.345338	1.08141	0.345577	1.44104	0.345425	1.19569	0.344913	1.52129
0.346843	0.735029	0.346104	0.453859	0.34653	0.183002	0.346174	0.503756		0.346355	1.44442	0.347248	1.29862	0.346198	1.35684	0.346519	0.544083		0.346755	0.541044	0.345939	0.537161	0.346446	0.705282	0.346761	0.590832		0.346693	0.847975	0.347202	0.9005	0.346262	0.790066	0.346442	1.11495		0.347002	1.08031	0.347241	1.43907	0.347089	1.19101	0.346577	1.51928
0.348506	0.735033	0.347767	0.454045	0.348192	0.181562	0.347836	0.503297		0.348019	1.44188	0.348912	1.29583	0.347862	1.35343	0.348182	0.543674		0.348418	0.540931	0.347602	0.536303	0.348108	0.7046	0.348424	0.591447		0.348355	0.844976	0.348866	0.898514	0.347924	0.79072	0.348104	1.11286		0.348667	1.07957	0.348905	1.4372	0.348753	1.18657	0.348241	1.51704
0.350168	0.734992	0.349429	0.454065	0.349855	0.1803	0.349498	0.502623		0.349683	1.43963	0.350577	1.29311	0.349526	1.35039	0.349844	0.543019		0.35008	0.540893	0.349264	0.535374	0.34977	0.703802	0.350086	0.591782		0.350017	0.842097	0.35053	0.896757	0.349587	0.791068	0.349767	1.11083		0.350331	1.07904	0.350569	1.43538	0.350418	1.18238	0.349906	1.51453
0.35183	0.734982	0.351091	0.453937	0.351517	0.179236	0.351161	0.501678		0.351348	1.43744	0.352241	1.29056	0.351191	1.34766	0.351507	0.542084		0.351742	0.540952	0.350927	0.53432	0.351433	0.70291	0.351749	0.59184		0.35168	0.839342	0.352194	0.895191	0.351249	0.791008	0.351429	1.10884		0.351995	1.07855	0.352233	1.43364	0.352082	1.17843	0.35157	1.5118
0.353493	0.734991	0.352754	0.453633	0.35318	0.178323	0.352823	0.500543		0.353012	1.43543	0.353905	1.28829	0.352855	1.34503	0.353169	0.540895		0.353405	0.541073	0.352589	0.533231	0.353095	0.701931	0.353411	0.591695		0.353342	0.836829	0.353858	0.894035	0.352911	0.790557	0.353092	1.10706		0.353659	1.07803	0.353898	1.43189	0.353746	1.17473	0.353234	1.50891
0.355155	0.735055	0.354416	0.453108	0.354842	0.177497	0.354485	0.499276		0.354676	1.43361	0.355569	1.2862	0.354519	1.34235	0.354831	0.53942		0.355067	0.541278	0.354252	0.532108	0.354758	0.700935	0.355073	0.591458		0.355005	0.834626	0.355522	0.893407	0.354574	0.789521	0.354754	1.10558		0.355323	1.07751	0.355562	1.4301	0.35541	1.17135	0.354898	1.50587
0.356817	0.735099	0.356078	0.452353	0.356504	0.176744	0.356148	0.497941		0.35634	1.43201	0.357233	1.28431	0.356184	1.33956	0.356494	0.537668		0.356729	0.54153	0.355914	0.530811	0.35642	0.699954	0.356736	0.591184		0.356667	0.832703	0.357186	0.893213	0.356236	0.78785	0.356416	1.1044		0.356988	1.07695	0.357226	1.42823	0.357074	1.16826	0.356562	1.50276
0.35848	0.735104	0.357741	0.451525	0.358167	0.176065	0.35781	0.496487		0.358005	1.43062	0.358898	1.28259	0.357848	1.33656	0.358156	0.53567		0.358392	0.541801	0.357576	0.529402	0.358082	0.698965	0.358398	0.590744		0.358329	0.830963	0.35885	0.893384	0.357899	0.785493	0.358079	1.10347		0.358652	1.07632	0.35889	1.42636	0.358739	1.16539	0.358227	1.49962
0.360142	0.735035	0.359403	0.450726	0.359829	0.175535	0.359472	0.494962		0.359669	1.42938	0.360562	1.28098	0.359512	1.33339	0.359819	0.533437		0.360054	0.542128	0.359239	0.528028	0.359745	0.698006	0.36006	0.590082		0.359992	0.829406	0.360514	0.89394	0.359561	0.782467	0.359741	1.10274		0.360316	1.07556	0.360554	1.42455	0.360403	1.16269	0.359891	1.4965
0.361805	0.734844	0.361066	0.449999	0.361492	0.175337	0.361135	0.493488		0.361333	1.42825	0.362226	1.2794	0.361176	1.32997	0.361481	0.531115		0.361717	0.542535	0.360901	0.526701	0.361407	0.697048	0.361723	0.589234		0.361654	0.828032	0.362178	0.894795	0.361223	0.779034	0.361404	1.10218		0.36198	1.07451	0.362219	1.42271	0.362067	1.16001	0.361555	1.49353
0.363467	0.734599	0.362728	0.449337	0.363154	0.175673	0.362797	0.492016		0.362997	1.42707	0.36389	1.27794	0.362841	1.32655	0.363143	0.528684		0.363379	0.542987	0.362564	0.52516	0.36307	0.696151	0.363385	0.588138		0.363317	0.826861	0.363842	0.895834	0.362886	0.775357	0.363066	1.10184		0.363644	1.07314	0.363883	1.42077	0.363731	1.1573	0.363219	1.49083
0.365129	0.734345	0.36439	0.448767	0.364816	0.176697	0.36446	0.490601		0.364662	1.42562	0.365554	1.27653	0.364505	1.32301	0.364806	0.52609		0.365041	0.543374	0.364226	0.523638	0.364732	0.695354	0.365047	0.586826		0.364979	0.825935	0.365507	0.897157	0.364548	0.771459	0.364728	1.10166		0.365309	1.07153	0.365547	1.41865	0.365395	1.15456	0.364883	1.48843
0.366792	0.734146	0.366053	0.448328	0.366479	0.178455	0.366122	0.489293		0.366326	1.4238	0.367219	1.27517	0.366169	1.31944	0.366468	0.523513		0.366704	0.543738	0.365889	0.522322	0.366394	0.694679	0.36671	0.585416		0.366641	0.825169	0.367171	0.898699	0.36621	0.767467	0.366391	1.10157		0.366973	1.06962	0.367211	1.41635	0.36706	1.15181	0.366547	1.48637
0.368454	0.733952	0.367715	0.448073	0.368141	0.180905	0.367784	0.488139		0.36799	1.42178	0.368883	1.27387	0.367833	1.3159	0.36813	0.521042		0.368366	0.544107	0.367551	0.521241	0.368057	0.694111	0.368372	0.584072		0.368304	0.824443	0.368835	0.900461	0.367873	0.763533	0.368053	1.10145		0.368637	1.06717	0.368875	1.41373	0.368724	1.149	0.368212	1.48462
0.370116	0.733769	0.369377	0.448006	0.369804	0.183839	0.369447	0.48721		0.369654	1.41941	0.370547	1.27254	0.369498	1.3122	0.369793	0.518711		0.370029	0.544461	0.369213	0.520434	0.369719	0.693593	0.370035	0.582833		0.369966	0.823776	0.370499	0.902254	0.369535	0.759805	0.369716	1.1013		0.370301	1.06429	0.37054	1.41081	0.370388	1.14606	0.369876	1.48317
0.371779	0.733554	0.37104	0.448091	0.371466	0.18694	0.371109	0.486594		0.371319	1.41672	0.372211	1.27102	0.371162	1.30878	0.371455	0.516457		0.371691	0.544808	0.370876	0.519994	0.371381	0.693161	0.371697	0.581704		0.371628	0.823177	0.372163	0.903814	0.371198	0.756403	0.371378	1.10121		0.371965	1.06116	0.372204	1.40769	0.372052	1.14304	0.37154	1.48188
0.373441	0.733316	0.372702	0.448267	0.373128	0.190062	0.372771	0.486287		0.372983	1.41393	0.373875	1.26921	0.372826	1.3052	0.373118	0.514233		0.373353	0.545192	0.372538	0.519967	0.373044	0.692866	0.373359	0.580627		0.373291	0.822598	0.373827	0.90501	0.37286	0.753431	0.37304	1.10101		0.37363	1.05785	0.373868	1.40448	0.373717	1.14004	0.373204	1.48049
0.375103	0.733041	0.374365	0.448429	0.374791	0.193112	0.374434	0.486247		0.374647	1.41107	0.37554	1.26709	0.37449	1.30147	0.37478	0.512115		0.375016	0.54556	0.374201	0.520074	0.374706	0.692763	0.375022	0.579502		0.374953	0.822027	0.375491	0.905718	0.374522	0.75092	0.374703	1.10054		0.375294	1.05435	0.375532	1.40124	0.375381	1.13698	0.374868	1.47893
0.376766	0.732819	0.376027	0.448552	0.376453	0.196051	0.376096	0.486379		0.376311	1.40811	0.377204	1.26462	0.376155	1.29775	0.376442	0.510056		0.376678	0.545846	0.375863	0.520384	0.376369	0.692765	0.376684	0.578193		0.376616	0.821386	0.377155	0.905905	0.376185	0.748768	0.376365	1.09971		0.376958	1.05084	0.377196	1.39803	0.377045	1.13359	0.376533	1.47712
0.378428	0.732674	0.377689	0.448615	0.378116	0.198906	0.377758	0.486608		0.377976	1.40518	0.378868	1.26191	0.377819	1.294	0.378105	0.508085		0.378341	0.545967	0.377525	0.520822	0.378031	0.692724	0.378346	0.576697		0.378278	0.820692	0.378819	0.905583	0.377847	0.747049	0.378028	1.09845		0.378622	1.04722	0.378861	1.39491	0.378709	1.13001	0.378197	1.475
0.380091	0.732615	0.379352	0.448574	0.379778	0.201591	0.379421	0.486833		0.37964	1.40214	0.380532	1.25907	0.379483	1.29027	0.379767	0.506311		0.380003	0.545871	0.379188	0.521292	0.379693	0.692682	0.380009	0.575028		0.37994	0.819991	0.380483	0.904682	0.379509	0.745657	0.37969	1.09689		0.380286	1.04353	0.380525	1.39184	0.380373	1.1263	0.379861	1.47259
0.381753	0.732764	0.381014	0.448447	0.38144	0.203975	0.381083	0.486966		0.381304	1.39916	0.382196	1.25617	0.381147	1.28654	0.38143	0.504691		0.381665	0.545547	0.38085	0.521607	0.381356	0.692722	0.381671	0.57336		0.381603	0.819119	0.382147	0.903221	0.381172	0.744535	0.381352	1.09497		0.381951	1.03989	0.382189	1.38878	0.382038	1.12257	0.381525	1.46997
0.383415	0.733143	0.382677	0.448287	0.383103	0.205849	0.382745	0.486978		0.382968	1.39623	0.383861	1.25319	0.382812	1.28282	0.383092	0.503187		0.383328	0.544912	0.382513	0.521853	0.383018	0.692794	0.383334	0.57194		0.383265	0.818039	0.383811	0.901327	0.382834	0.743541	0.383015	1.09264		0.383615	1.03639	0.383853	1.38581	0.383702	1.11895	0.383189	1.46724
0.385078	0.733742	0.384339	0.44804	0.384765	0.207156	0.384408	0.486911		0.384633	1.39335	0.385525	1.25009	0.384476	1.27921	0.384754	0.501858		0.38499	0.544056	0.384175	0.521892	0.384681	0.692846	0.384996	0.570964		0.384928	0.816831	0.385475	0.89895	0.384497	0.742668	0.384677	1.08989		0.385279	1.03313	0.385518	1.38296	0.385366	1.1154	0.384854	1.46441
0.38674	0.734552	0.386001	0.447681	0.386427	0.20785	0.38607	0.486682		0.386297	1.39053	0.387189	1.24686	0.38614	1.27556	0.386417	0.500728		0.386652	0.543116	0.385838	0.521628	0.386343	0.692781	0.386658	0.570568		0.38659	0.815573	0.387139	0.896132	0.386159	0.74203	0.38634	1.0868		0.386943	1.02995	0.387182	1.38023	0.38703	1.11214	0.386518	1.46148
0.388402	0.735454	0.387664	0.447224	0.38809	0.20785	0.387733	0.486349		0.387961	1.38761	0.388853	1.24356	0.387804	1.27207	0.388079	0.49972		0.388315	0.542023	0.3875	0.521096	0.388005	0.692566	0.388321	0.570763		0.388252	0.814313	0.388803	0.892972	0.387821	0.74173	0.388002	1.08346		0.388607	1.02697	0.388846	1.37768	0.388694	1.10922	0.388182	1.4584
0.390065	0.73649	0.389326	0.446591	0.389752	0.207288	0.389395	0.485885		0.389625	1.38461	0.390517	1.24031	0.389469	1.26859	0.389741	0.498812		0.389977	0.540768	0.389162	0.520454	0.389668	0.692255	0.389983	0.571528		0.389915	0.81297	0.390467	0.889634	0.389484	0.741718	0.389664	1.07991		0.390272	1.02429	0.39051	1.37538	0.390359	1.10677	0.389846	1.45526
0.391727	0.737605	0.390988	0.445787	0.391415	0.206345	0.391057	0.485333		0.39129	1.38156	0.392182	1.23707	0.391133	1.26519	0.391404	0.498143		0.39164	0.53942	0.390825	0.519697	0.39133	0.691869	0.391645	0.572775		0.391577	0.811592	0.392131	0.886446	0.391146	0.741917	0.391327	1.07625		0.391936	1.02206	0.392174	1.37326	0.392023	1.10476	0.39151	1.45216
0.393389	0.738664	0.392651	0.444817	0.393077	0.205085	0.39272	0.484723		0.392954	1.37827	0.393846	1.23353	0.392797	1.26188	0.393066	0.497788		0.393302	0.537994	0.392487	0.518961	0.392992	0.691356	0.393308	0.574375		0.39324	0.810263	0.393795	0.883578	0.392808	0.74227	0.392989	1.07259		0.3936	1.02051	0.393839	1.371	0.393687	1.1032	0.393175	1.44917
0.395052	0.739568	0.394313	0.443734	0.394739	0.203606	0.394382	0.484098		0.394618	1.37501	0.39551	1.23002	0.394461	1.25875	0.394729	0.497707		0.394964	0.536488	0.39415	0.518246	0.394655	0.690661	0.39497	0.576254		0.394902	0.808979	0.395459	0.881041	0.394471	0.742573	0.394652	1.06911		0.395264	1.0197	0.395503	1.36865	0.395351	1.10197	0.394839	1.44643
0.396714	0.74041	0.395976	0.4427	0.396402	0.20205	0.396044	0.483499		0.396282	1.37182	0.397174	1.22666	0.396126	1.25597	0.396391	0.497868		0.396627	0.534942	0.395812	0.517723	0.396317	0.689791	0.396632	0.578332		0.396564	0.807743	0.397123	0.878812	0.396133	0.742751	0.396314	1.066		0.396928	1.01964	0.397167	1.3663	0.397015	1.10108	0.396503	1.44399
0.398377	0.7412	0.397638	0.441777	0.398064	0.200389	0.397707	0.482956		0.397947	1.3687	0.398838	1.22341	0.39779	1.25354	0.398053	0.49823		0.398289	0.533482	0.397475	0.517265	0.39798	0.688863	0.398295	0.580449		0.398227	0.806531	0.398787	0.876835	0.397796	0.742723	0.397976	1.06325		0.398593	1.0202	0.398831	1.36386	0.39868	1.10037	0.398167	1.44186
0.400039	0.741925	0.3993	0.441003	0.399727	0.198677	0.399369	0.482526		0.399611	1.36569	0.400503	1.22023	0.399454	1.25145	0.399716	0.498682		0.399952	0.532185	0.399137	0.516834	0.399642	0.687844	0.399957	0.582415		0.399889	0.805299	0.400451	0.87506	0.399458	0.74237	0.399639	1.06081		0.400257	1.02127	0.400495	1.36133	0.400344	1.09998	0.399831	1.43999
0.401701	0.742517	0.400963	0.440441	0.401389	0.196912	0.401031	0.482137		0.401275	1.36302	0.402167	1.21723	0.401118	1.24975	0.401378	0.4993		0.401614	0.530967	0.400799	0.516433	0.401304	0.686702	0.40162	0.584315		0.401551	0.804132	0.402115	0.873522	0.40112	0.741759	0.401301	1.05859		0.401921	1.02267	0.40216	1.35874	0.402008	1.09984	0.401495	1.43819
0.403364	0.742894	0.402625	0.440099	0.403051	0.195103	0.402694	0.481743		0.402939	1.36075	0.403831	1.21446	0.402783	1.24844	0.403041	0.500184		0.403276	0.529851	0.402462	0.516084	0.402967	0.6854	0.403282	0.586083		0.403214	0.803058	0.403779	0.872126	0.402783	0.74097	0.402964	1.05656		0.403585	1.02412	0.403824	1.35607	0.403672	1.09988	0.40316	1.43638
0.405026	0.743072	0.404287	0.439929	0.404714	0.193282	0.404356	0.481413		0.404604	1.35899	0.405495	1.21188	0.404447	1.2474	0.404703	0.501361		0.404939	0.52883	0.404124	0.515676	0.404629	0.683932	0.404944	0.58747		0.404876	0.802013	0.405443	0.870767	0.404445	0.740063	0.404626	1.05464		0.405249	1.02545	0.405488	1.35326	0.405336	1.10018	0.404824	1.43462
0.406688	0.743035	0.40595	0.439905	0.406376	0.191397	0.406018	0.481267		0.406268	1.35762	0.40716	1.20942	0.406111	1.24645	0.406365	0.502903		0.406601	0.527799	0.405787	0.51523	0.406292	0.682393	0.406607	0.588311		0.406539	0.800973	0.407107	0.86949	0.406107	0.739157	0.406288	1.05276		0.406914	1.02655	0.407152	1.35041	0.407001	1.1006	0.406488	1.4329
0.408351	0.742766	0.407612	0.439956	0.408039	0.189431	0.407681	0.481227		0.407932	1.35659	0.408824	1.20714	0.407775	1.24558	0.408028	0.504841		0.408264	0.52679	0.407449	0.514717	0.407954	0.680943	0.408269	0.588528		0.408201	0.799808	0.408771	0.868305	0.40777	0.738211	0.407951	1.05104		0.408578	1.02745	0.408816	1.34749	0.408665	1.10102	0.408152	1.43125
0.410013	0.742287	0.409275	0.440041	0.409701	0.18748	0.409343	0.481216		0.409596	1.3559	0.410488	1.20484	0.40944	1.2449	0.40969	0.507126		0.409926	0.525773	0.409111	0.513955	0.409616	0.679572	0.409931	0.588098		0.409863	0.798512	0.410435	0.867106	0.409432	0.737242	0.409613	1.04966		0.410242	1.02809	0.410481	1.34442	0.410329	1.10133	0.409816	1.42957
0.411675	0.741672	0.410937	0.440229	0.411363	0.185546	0.411006	0.481276		0.411261	1.3554	0.412152	1.20254	0.411104	1.24425	0.411353	0.509528		0.411588	0.524721	0.410774	0.512958	0.411279	0.678156	0.411594	0.587139		0.411526	0.797187	0.412099	0.865762	0.411095	0.736219	0.411276	1.04861		0.411906	1.02828	0.412145	1.34125	0.411993	1.10139	0.411481	1.42782
0.413338	0.74099	0.412599	0.440616	0.413026	0.183596	0.412668	0.481359		0.412925	1.35501	0.413816	1.20032	0.412768	1.24368	0.413015	0.511788		0.413251	0.523694	0.412436	0.511712	0.412941	0.676818	0.413256	0.585775		0.413188	0.7959	0.413763	0.864154	0.412757	0.735164	0.412938	1.04777		0.41357	1.02786	0.413809	1.33804	0.413658	1.1011	0.413145	1.42596
0.415	0.740255	0.414262	0.44122	0.414688	0.181832	0.41433	0.481405		0.414589	1.35463	0.415481	1.19814	0.414432	1.24317	0.414677	0.513759		0.414913	0.522709	0.414099	0.510314	0.414603	0.675581	0.414919	0.584014		0.414851	0.79463	0.415427	0.86234	0.414419	0.734138	0.4146	1.04708		0.415235	1.02666	0.415473	1.3349	0.415322	1.10036	0.414809	1.42405
0.416663	0.739383	0.415924	0.442042	0.416351	0.180305	0.415993	0.481411		0.416253	1.35397	0.417145	1.19599	0.416097	1.24262	0.41634	0.515505		0.416576	0.521741	0.415761	0.508589	0.416266	0.674501	0.416581	0.581961		0.416513	0.793409	0.417091	0.860258	0.416082	0.733138	0.416263	1.04628		0.416899	1.0247	0.417137	1.33187	0.416986	1.09922	0.416473	1.42214
0.418325	0.738294	0.417586	0.443059	0.418013	0.179024	0.417655	0.481431		0.417918	1.35311	0.418809	1.19389	0.417761	1.24207	0.418002	0.517129		0.418238	0.520816	0.417424	0.506645	0.417928	0.673434	0.418243	0.579804		0.418175	0.792313	0.418755	0.858002	0.417744	0.732154	0.417925	1.04526		0.418563	1.02218	0.418802	1.32903	0.41865	1.09765	0.418137	1.42016
0.419987	0.736952	0.419249	0.444276	0.419675	0.178018	0.419317	0.481497		0.419582	1.35191	0.420473	1.19192	0.419425	1.24137	0.419664	0.518591		0.4199	0.519929	0.419086	0.50472	0.419591	0.672339	0.419906	0.577656		0.419838	0.791342	0.420419	0.855716	0.419406	0.731239	0.419587	1.04409		0.420227	1.01917	0.420466	1.32642	0.420314	1.0957	0.419802	1.4182
0.42165	0.735397	0.420911	0.445697	0.421338	0.177193	0.42098	0.481554		0.421246	1.3503	0.422137	1.19016	0.421089	1.24045	0.421327	0.519982		0.421563	0.518999	0.420748	0.502931	0.421253	0.671369	0.421568	0.575564		0.4215	0.790506	0.422083	0.853481	0.421069	0.730302	0.42125	1.04284		0.421891	1.01545	0.42213	1.32398	0.421979	1.0934	0.421466	1.41633
0.423312	0.733778	0.422574	0.44714	0.423	0.176495	0.422642	0.481713		0.42291	1.34823	0.423802	1.18855	0.422754	1.23921	0.422989	0.521266		0.423225	0.518036	0.422411	0.501261	0.422915	0.670607	0.42323	0.573535		0.423163	0.789749	0.423747	0.851286	0.422731	0.729272	0.422912	1.04154		0.423556	1.0115	0.423794	1.32171	0.423643	1.0908	0.42313	1.4145
0.424974	0.73223	0.424236	0.448501	0.424662	0.17597	0.424304	0.481996		0.424575	1.34578	0.425466	1.18706	0.424418	1.23785	0.424652	0.522384		0.424887	0.517136	0.424073	0.499817	0.424578	0.670088	0.424893	0.571682		0.424825	0.789126	0.425411	0.849182	0.424394	0.728181	0.424575	1.04031		0.42522	1.00751	0.425458	1.31966	0.425307	1.08808	0.424794	1.41271
0.426637	0.730819	0.425898	0.449796	0.426325	0.175582	0.425967	0.48234		0.426239	1.343	0.42713	1.18567	0.426082	1.23634	0.426314	0.52328		0.42655	0.516322	0.425736	0.498634	0.42624	0.669746	0.426555	0.57014		0.426487	0.78868	0.427075	0.847088	0.426056	0.727059	0.426237	1.03922		0.426884	1.00365	0.427123	1.31776	0.426971	1.08544	0.426458	1.41087
0.428299	0.729545	0.427561	0.450964	0.427987	0.175241	0.427629	0.48277		0.427903	1.3401	0.428794	1.18445	0.427746	1.23483	0.427976	0.523796		0.428212	0.515671	0.427398	0.4977	0.427903	0.669497	0.428218	0.56897		0.42815	0.788414	0.428739	0.845192	0.427718	0.725767	0.427899	1.03815		0.428548	0.999888	0.428787	1.31596	0.428635	1.0828	0.428122	1.40897
0.429961	0.72842	0.429223	0.451978	0.42965	0.175	0.429291	0.483281		0.429567	1.33722	0.430458	1.18357	0.429411	1.23341	0.429639	0.523941		0.429875	0.515192	0.429061	0.496907	0.429565	0.669352	0.42988	0.56829		0.429812	0.78836	0.430403	0.843612	0.429381	0.724218	0.429562	1.03704		0.430212	0.99631	0.430451	1.31434	0.4303	1.08005	0.429787	1.40698
0.431624	0.727344	0.430885	0.452854	0.431312	0.17492	0.430954	0.483818		0.431232	1.33457	0.432123	1.183	0.431075	1.23214	0.431301	0.523783		0.431537	0.514847	0.430723	0.496304	0.431227	0.669184	0.431542	0.568105		0.431474	0.788535	0.432067	0.842313	0.431043	0.722475	0.431224	1.03579		0.431877	0.992756	0.432115	1.31291	0.431964	1.07749	0.431451	1.40509
0.433286	0.726259	0.432548	0.453503	0.432974	0.175129	0.432616	0.484404		0.432896	1.33218	0.433787	1.18265	0.432739	1.2311	0.432964	0.523418		0.433199	0.514639	0.432385	0.495884	0.43289	0.668969	0.433205	0.568339		0.433137	0.788887	0.433731	0.8413	0.432705	0.720605	0.432887	1.03434		0.433541	0.989323	0.43378	1.31164	0.433628	1.07518	0.433115	1.40338
0.434949	0.72525	0.43421	0.453839	0.434637	0.175616	0.434279	0.485016		0.43456	1.3303	0.435451	1.18252	0.434403	1.23015	0.434626	0.523005		0.434862	0.514527	0.434048	0.495855	0.434552	0.668706	0.434867	0.568971		0.434799	0.789255	0.435395	0.840505	0.434368	0.718602	0.434549	1.03267		0.435205	0.986078	0.435444	1.31046	0.435292	1.07322	0.434779	1.40188
0.436611	0.724448	0.435873	0.45384	0.436299	0.176405	0.435941	0.485557		0.436224	1.32881	0.437115	1.18263	0.436068	1.22922	0.436288	0.522651		0.436524	0.514541	0.43571	0.496197	0.436214	0.668398	0.436529	0.569939		0.436462	0.789712	0.437059	0.839847	0.43603	0.716529	0.436211	1.03088		0.436869	0.982915	0.437108	1.30949	0.436956	1.07158	0.436443	1.40048
0.438273	0.724013	0.437535	0.453425	0.437962	0.177485	0.437603	0.485997		0.437889	1.32769	0.438779	1.18285	0.437732	1.22826	0.437951	0.522363		0.438187	0.514663	0.437373	0.497084	0.437877	0.668135	0.438192	0.57121		0.438124	0.790192	0.438723	0.839375	0.437693	0.714364	0.437874	1.02902		0.438534	0.979805	0.438772	1.30859	0.438621	1.0702	0.438108	1.39909
0.439936	0.723991	0.439197	0.452634	0.439624	0.178752	0.439266	0.486372		0.439553	1.32691	0.440444	1.18292	0.439396	1.22709	0.439613	0.522094		0.439849	0.514819	0.439035	0.498323	0.439539	0.667948	0.439854	0.572647		0.439786	0.790569	0.440387	0.839014	0.439355	0.712111	0.439536	1.02713		0.440198	0.976727	0.440436	1.30774	0.440285	1.06901	0.439772	1.39772
0.441598	0.724429	0.44086	0.451532	0.441286	0.180234	0.440928	0.486691		0.441217	1.32636	0.442108	1.18273	0.44106	1.22592	0.441275	0.521881		0.441511	0.514983	0.440697	0.499794	0.441202	0.667675	0.441516	0.574131		0.441449	0.790859	0.442051	0.838752	0.441017	0.709835	0.441199	1.0253		0.441862	0.97383	0.442101	1.30693	0.441949	1.06808	0.441436	1.39631
0.44326	0.725235	0.442522	0.450067	0.442949	0.181914	0.44259	0.486989		0.442881	1.32608	0.443772	1.1824	0.442725	1.22497	0.442938	0.521747		0.443174	0.515232	0.44236	0.501294	0.442864	0.667132	0.443179	0.575733		0.443111	0.791018	0.443715	0.838691	0.44268	0.70767	0.442861	1.02352		0.443526	0.971171	0.443765	1.3062	0.443613	1.06724	0.4431	1.39481
0.444923	0.726272	0.444185	0.448342	0.444611	0.183732	0.444253	0.487268		0.444546	1.3259	0.445436	1.18199	0.444389	1.22433	0.4446	0.521741		0.444836	0.515628	0.444022	0.50277	0.444526	0.666307	0.444841	0.577382		0.444774	0.790993	0.445379	0.838907	0.444342	0.705773	0.444523	1.02187		0.44519	0.968647	0.445429	1.30558	0.445277	1.06639	0.444764	1.39323
0.446585	0.727504	0.445847	0.446557	0.446274	0.185655	0.445915	0.487496		0.44621	1.32571	0.4471	1.18148	0.446053	1.22402	0.446263	0.521868		0.446499	0.516082	0.445685	0.504094	0.446189	0.665189	0.446504	0.578931		0.446436	0.79073	0.447043	0.839401	0.446004	0.704039	0.446186	1.02029		0.446855	0.966154	0.447093	1.30488	0.446942	1.06544	0.446429	1.39158
0.448247	0.728911	0.447509	0.444891	0.447936	0.187682	0.447577	0.487664		0.447874	1.32571	0.448765	1.1809	0.447717	1.22394	0.447925	0.522115		0.448161	0.516692	0.447347	0.505245	0.447851	0.663866	0.448166	0.580285		0.448098	0.790155	0.448707	0.840066	0.447667	0.702448	0.447848	1.01883		0.448519	0.963699	0.448757	1.30409	0.448606	1.06438	0.448093	1.38976
0.44991	0.730484	0.449172	0.443472	0.449598	0.189739	0.44924	0.487796		0.449538	1.32605	0.450429	1.18008	0.449382	1.2239	0.449587	0.522593		0.449823	0.51746	0.44901	0.506227	0.449514	0.662398	0.449828	0.581363		0.449761	0.789275	0.450371	0.840727	0.449329	0.701136	0.449511	1.01754		0.450183	0.961292	0.450422	1.30323	0.45027	1.06317	0.449757	1.38782
0.451572	0.732309	0.450834	0.442327	0.451261	0.191701	0.450902	0.488		0.451203	1.32667	0.452093	1.17883	0.451046	1.22385	0.45125	0.52331		0.451486	0.518375	0.450672	0.507141	0.451176	0.660826	0.451491	0.582133		0.451423	0.788199	0.452035	0.841314	0.450992	0.700064	0.451173	1.01631		0.451847	0.958941	0.452086	1.30225	0.451934	1.06175	0.451421	1.38588
0.453235	0.73437	0.452496	0.441469	0.452923	0.19348	0.452565	0.488246		0.452867	1.32763	0.453757	1.17725	0.45271	1.22358	0.452912	0.52426		0.453148	0.519519	0.452334	0.507967	0.452838	0.65923	0.453153	0.582596		0.453086	0.786945	0.453699	0.841781	0.452654	0.699087	0.452835	1.01524		0.453511	0.956743	0.45375	1.30113	0.453599	1.06028	0.453085	1.38394
0.454897	0.736507	0.454159	0.440907	0.454585	0.194979	0.454227	0.488482		0.454531	1.32874	0.455421	1.17541	0.454374	1.223	0.454575	0.525479		0.454811	0.52081	0.453997	0.508626	0.454501	0.657673	0.454815	0.582817		0.454748	0.785559	0.455363	0.842037	0.454316	0.698149	0.454498	1.01437		0.455176	0.954768	0.455414	1.29986	0.455263	1.05876	0.45475	1.38186
0.456559	0.738685	0.455821	0.440695	0.456248	0.196184	0.455889	0.488811		0.456196	1.32999	0.457086	1.17331	0.456039	1.22215	0.456237	0.526993		0.456473	0.5222	0.455659	0.508981	0.456163	0.656222	0.456478	0.582937		0.45641	0.784097	0.457027	0.842134	0.455979	0.697303	0.45616	1.01354		0.45684	0.953099	0.457078	1.29838	0.456927	1.05719	0.456414	1.37968
0.458222	0.740803	0.457484	0.440816	0.45791	0.197106	0.457552	0.489412		0.45786	1.33115	0.45875	1.17092	0.457703	1.22105	0.457899	0.528763		0.458135	0.523703	0.457322	0.508978	0.457825	0.654862	0.45814	0.583144		0.458073	0.782559	0.458691	0.842107	0.457641	0.696589	0.457823	1.01285		0.458504	0.951712	0.458743	1.29673	0.458591	1.05564	0.458078	1.37749
0.459884	0.742754	0.459146	0.441311	0.459573	0.197775	0.459214	0.490322		0.459524	1.33211	0.460414	1.16845	0.459367	1.21985	0.459562	0.530714		0.459798	0.525311	0.458984	0.508603	0.459488	0.653581	0.459802	0.583501		0.459735	0.780998	0.460355	0.842059	0.459303	0.695915	0.459485	1.01232		0.460168	0.950547	0.460407	1.29482	0.460255	1.05415	0.459742	1.37535
0.461546	0.744507	0.460808	0.44225	0.461235	0.198111	0.460876	0.491518		0.461188	1.33257	0.462078	1.16613	0.461031	1.21858	0.461224	0.532762		0.46146	0.527091	0.460647	0.507885	0.46115	0.65248	0.461465	0.584106		0.461397	0.77949	0.462019	0.842205	0.460966	0.695273	0.461147	1.01178		0.461832	0.949595	0.462071	1.2927	0.46192	1.05273	0.461406	1.37339
0.463209	0.74605	0.462471	0.443587	0.462897	0.198025	0.462539	0.493033		0.462853	1.33264	0.463742	1.16394	0.462696	1.21721	0.462886	0.534856		0.463122	0.529133	0.462309	0.50699	0.462813	0.651625	0.463127	0.584995		0.46306	0.777938	0.463683	0.84257	0.462628	0.694758	0.46281	1.01116		0.463497	0.948671	0.463735	1.29047	0.463584	1.05142	0.46307	1.37168
0.464871	0.747495	0.464133	0.44535	0.46456	0.197533	0.464201	0.494751		0.464517	1.33218	0.465407	1.16175	0.46436	1.21563	0.464549	0.537048		0.464785	0.531331	0.463971	0.506077	0.464475	0.651046	0.46479	0.586053		0.464722	0.776388	0.465347	0.843122	0.464291	0.694259	0.464472	1.01038		0.465161	0.947798	0.465399	1.28818	0.465248	1.05024	0.464735	1.37029
0.466533	0.748919	0.465795	0.447531	0.466222	0.196555	0.465863	0.49658		0.466181	1.33126	0.467071	1.15953	0.466024	1.2138	0.466211	0.539257		0.466447	0.533583	0.465634	0.505241	0.466137	0.65074	0.466452	0.587145		0.466385	0.774951	0.467011	0.843727	0.465953	0.693699	0.466135	1.00949		0.466825	0.947056	0.467064	1.28584	0.466912	1.04915	0.466399	1.36921
0.468196	0.750282	0.467458	0.449981	0.467885	0.195221	0.467526	0.498571		0.467845	1.33004	0.468735	1.15726	0.467689	1.21168	0.467874	0.541438		0.46811	0.535778	0.467296	0.504582	0.4678	0.650719	0.468114	0.588305		0.468047	0.77366	0.468675	0.844376	0.467615	0.693084	0.467797	1.00853		0.468489	0.946623	0.468728	1.28355	0.468576	1.04803	0.468063	1.36841
0.469858	0.751565	0.46912	0.45253	0.469547	0.193695	0.469188	0.500707		0.46951	1.32836	0.470399	1.15494	0.469353	1.20948	0.469536	0.543747		0.469772	0.537821	0.468959	0.504031	0.469462	0.650931	0.469777	0.589556		0.469709	0.772523	0.470339	0.845098	0.469278	0.692417	0.469459	1.00742		0.470153	0.946497	0.470392	1.28133	0.470241	1.04683	0.469727	1.36795
0.471521	0.752822	0.470783	0.455062	0.471209	0.192185	0.47085	0.502928		0.471174	1.32614	0.472063	1.15254	0.471017	1.2073	0.471198	0.54629		0.471434	0.5397	0.470621	0.503398	0.471125	0.651357	0.471439	0.590796		0.471372	0.771505	0.472003	0.845776	0.47094	0.691698	0.471122	1.00623		0.471818	0.946621	0.472056	1.27903	0.471905	1.04562	0.471391	1.36773
0.473183	0.754154	0.472445	0.457508	0.472872	0.190859	0.472513	0.505156		0.472838	1.32335	0.473728	1.15013	0.472681	1.20518	0.472861	0.548905		0.473097	0.541432	0.472284	0.502984	0.472787	0.651897	0.473101	0.592087		0.473034	0.770593	0.473667	0.846352	0.472602	0.69098	0.472784	1.00502		0.473482	0.946993	0.47372	1.27683	0.473569	1.04429	0.473056	1.36757
0.474845	0.755557	0.474107	0.459819	0.474534	0.189829	0.474175	0.507415		0.474502	1.32019	0.475392	1.14772	0.474346	1.20328	0.474523	0.551609		0.474759	0.543124	0.473946	0.502726	0.474449	0.652555	0.474764	0.593494		0.474697	0.769792	0.475331	0.8467	0.474265	0.690352	0.474447	1.00368		0.475146	0.94757	0.475385	1.27483	0.475233	1.04278	0.47472	1.36746
0.476508	0.756966	0.47577	0.461899	0.476197	0.189136	0.475838	0.509639		0.476167	1.31667	0.477056	1.14516	0.47601	1.2017	0.476186	0.554274		0.476422	0.544944	0.475608	0.502709	0.476112	0.653205	0.476426	0.59497		0.476359	0.769138	0.476995	0.846849	0.475927	0.689884	0.476109	1.00219		0.47681	0.948123	0.477049	1.27313	0.476897	1.04106	0.476384	1.3673
0.47817	0.758404	0.477432	0.463723	0.477859	0.188672	0.4775	0.511708		0.477831	1.31316	0.47872	1.14255	0.477674	1.20059	0.477848	0.55674		0.478084	0.546866	0.477271	0.502834	0.477774	0.653839	0.478089	0.596496		0.478021	0.768629	0.478659	0.846789	0.47759	0.689679	0.477771	1.00065		0.478474	0.948543	0.478713	1.27166	0.478562	1.03916	0.478048	1.36714
0.479832	0.759878	0.479094	0.465342	0.479521	0.188432	0.479162	0.5135		0.479495	1.30984	0.480384	1.13984	0.479338	1.19969	0.47951	0.558924		0.479746	0.548859	0.478933	0.503299	0.479436	0.654489	0.479751	0.598188		0.479684	0.768311	0.480323	0.84654	0.479252	0.689799	0.479434	0.99902		0.480139	0.948941	0.480377	1.27044	0.480226	1.03718	0.479712	1.367
0.481495	0.761417	0.480757	0.466677	0.481184	0.188392	0.480825	0.514866		0.481159	1.30692	0.482049	1.13713	0.481003	1.19893	0.481173	0.560732		0.481409	0.550851	0.480596	0.504012	0.481099	0.655159	0.481413	0.600059		0.481346	0.768176	0.481987	0.845949	0.480914	0.690233	0.481096	0.997301		0.481803	0.94939	0.482042	1.26941	0.48189	1.03508	0.481377	1.36684
0.483157	0.763066	0.482419	0.467619	0.482846	0.188635	0.482487	0.515803		0.482824	1.30446	0.483713	1.13441	0.482667	1.19832	0.482835	0.56211		0.483071	0.552807	0.482258	0.504983	0.482761	0.655809	0.483076	0.602024		0.483009	0.768195	0.483651	0.844894	0.482577	0.690785	0.482758	0.995684		0.483467	0.949845	0.483706	1.2684	0.483554	1.03271	0.483041	1.36657
0.484819	0.764794	0.484082	0.46815	0.484509	0.189341	0.484149	0.516309		0.484488	1.30263	0.485377	1.13176	0.484331	1.19781	0.484497	0.562906		0.484734	0.554826	0.48392	0.50624	0.484424	0.65638	0.484738	0.604101		0.484671	0.768516	0.485315	0.843481	0.484239	0.691316	0.484421	0.994096		0.485131	0.950364	0.48537	1.26718	0.485218	1.03024	0.484705	1.36607
0.486482	0.766492	0.485744	0.468284	0.486171	0.190604	0.485812	0.516436		0.486152	1.30127	0.487041	1.12922	0.485995	1.19736	0.48616	0.563046		0.486396	0.556758	0.485583	0.507643	0.486086	0.656855	0.4864	0.606293		0.486333	0.769159	0.486979	0.841765	0.485901	0.691853	0.486083	0.992644		0.486795	0.950819	0.487034	1.26594	0.486883	1.02772	0.486369	1.36522
0.488144	0.768082	0.487406	0.468005	0.487833	0.192259	0.487474	0.51622		0.487816	1.30029	0.488705	1.12673	0.48766	1.19693	0.487822	0.562599		0.488058	0.558629	0.487245	0.509115	0.487748	0.65728	0.488063	0.608546		0.487996	0.770007	0.488643	0.839832	0.487564	0.692419	0.487746	0.99119		0.48846	0.951055	0.488698	1.26464	0.488547	1.02522	0.488033	1.36408
0.489807	0.769561	0.489069	0.46736	0.489496	0.19419	0.489136	0.515636		0.489481	1.29951	0.49037	1.12442	0.489324	1.1965	0.489485	0.56166		0.489721	0.560483	0.488908	0.510607	0.489411	0.657606	0.489725	0.610849		0.489658	0.771092	0.490307	0.837732	0.489226	0.692972	0.489408	0.989767		0.490124	0.950992	0.490363	1.26332	0.490211	1.02285	0.489698	1.36263
0.491469	0.770842	0.490731	0.466478	0.491158	0.196251	0.490799	0.514757		0.491145	1.29877	0.492034	1.12227	0.490988	1.19604	0.491147	0.560347		0.491383	0.562298	0.49057	0.512236	0.491073	0.657815	0.491387	0.613163		0.49132	0.772445	0.491971	0.835635	0.490889	0.693469	0.49107	0.988408		0.491788	0.950668	0.492027	1.26208	0.491875	1.02068	0.491362	1.36089
0.493131	0.771905	0.492394	0.465455	0.492821	0.198234	0.492461	0.513727		0.492809	1.29795	0.493698	1.12033	0.492652	1.19544	0.492809	0.558598		0.493045	0.564023	0.492233	0.513934	0.492736	0.657807	0.49305	0.615416		0.492983	0.773953	0.493635	0.833702	0.492551	0.693944	0.492733	0.987128		0.493452	0.950151	0.493691	1.26096	0.49354	1.01866	0.493026	1.35904
0.494794	0.772803	0.494056	0.464335	0.494483	0.199964	0.494123	0.51269		0.494473	1.29696	0.495362	1.11868	0.494317	1.19465	0.494472	0.556511		0.494708	0.565536	0.493895	0.515602	0.494398	0.657714	0.494712	0.617446		0.494645	0.775482	0.495299	0.83206	0.494213	0.694412	0.494395	0.985967		0.495116	0.949447	0.495355	1.25984	0.495204	1.01697	0.49469	1.35709
0.496456	0.773622	0.495718	0.463157	0.496145	0.201336	0.495786	0.511795		0.496138	1.29576	0.497027	1.11729	0.495981	1.19354	0.496134	0.554237		0.49637	0.566736	0.495557	0.517153	0.49606	0.657498	0.496375	0.619198		0.496308	0.776979	0.496963	0.830901	0.495876	0.694794	0.496058	0.984965		0.496781	0.948631	0.497019	1.25857	0.496868	1.01554	0.496354	1.355
0.498118	0.774303	0.497381	0.46202	0.497808	0.20228	0.497448	0.511248		0.497802	1.29436	0.498691	1.1162	0.497645	1.19209	0.497797	0.551814		0.498033	0.567461	0.49722	0.518555	0.497723	0.657167	0.498037	0.620637		0.49797	0.778372	0.498627	0.830349	0.497538	0.695007	0.49772	0.984259		0.498445	0.947683	0.498684	1.2572	0.498532	1.01435	0.498018	1.35277
0.499781	0.774837	0.499043	0.460891	0.49947	0.202824	0.499111	0.511108		0.499466	1.29271	0.500355	1.11538	0.499309	1.19027	0.499459	0.549335		0.499695	0.567759	0.498882	0.519822	0.499385	0.656683	0.499699	0.621601		0.499632	0.779534	0.500291	0.830429	0.4992	0.694954	0.499382	0.983854		0.500109	0.946684	0.500348	1.25553	0.500196	1.01348	0.499683	1.35024
0.501443	0.775244	0.500705	0.459865	0.501132	0.202985	0.500773	0.511432		0.50113	1.29079	0.502019	1.11479	0.500974	1.1882	0.501121	0.546888		0.501357	0.567562	0.500545	0.520791	0.501047	0.656073	0.501362	0.622044		0.501295	0.780447	0.501955	0.830939	0.500863	0.694672	0.501045	0.983693		0.501773	0.945623	0.502012	1.25364	0.501861	1.01293	0.501347	1.34747
0.503106	0.775459	0.502368	0.458919	0.502795	0.202882	0.502435	0.512264		0.502795	1.28866	0.503683	1.11428	0.502638	1.18599	0.502784	0.544492		0.50302	0.566905	0.502207	0.521522	0.50271	0.655273	0.503024	0.621935		0.502957	0.781038	0.503619	0.831841	0.502525	0.694407	0.502707	0.983792		0.503437	0.94442	0.503676	1.25172	0.503525	1.01271	0.503011	1.34445
0.504768	0.775441	0.50403	0.458093	0.504457	0.202545	0.504098	0.513479		0.504459	1.28636	0.505348	1.11372	0.504302	1.18368	0.504446	0.542218		0.504682	0.565815	0.50387	0.521971	0.504372	0.654276	0.504686	0.621324		0.50462	0.781376	0.505283	0.832917	0.504188	0.694213	0.50437	0.984027		0.505102	0.943076	0.50534	1.24978	0.505189	1.01266	0.504675	1.34132
0.50643	0.775161	0.505693	0.45736	0.50612	0.201907	0.50576	0.514899		0.506123	1.28389	0.507012	1.11301	0.505966	1.18127	0.506108	0.540134		0.506345	0.564319	0.505532	0.522354	0.506035	0.653169	0.506349	0.620387		0.506282	0.781482	0.506947	0.83404	0.50585	0.694068	0.506032	0.984392		0.506766	0.941631	0.507005	1.24785	0.506853	1.01285	0.506339	1.33826
0.508093	0.774635	0.507355	0.456711	0.507782	0.200936	0.507422	0.516396		0.507787	1.28146	0.508676	1.11214	0.507631	1.1789	0.507771	0.538152		0.508007	0.562555	0.507194	0.522513	0.507697	0.652009	0.508011	0.619201		0.507944	0.781312	0.508611	0.83506	0.507512	0.693988	0.507694	0.984833		0.50843	0.940179	0.508669	1.24584	0.508517	1.0132	0.508004	1.33516
0.509755	0.773909	0.509017	0.456142	0.509444	0.199739	0.509085	0.51801		0.509452	1.27916	0.51034	1.1109	0.509295	1.17655	0.509433	0.536221		0.509669	0.56057	0.508857	0.522519	0.509359	0.650984	0.509674	0.617696		0.509607	0.780792	0.510275	0.835947	0.509175	0.693906	0.509357	0.985199		0.510094	0.938665	0.510333	1.24373	0.510182	1.01367	0.509668	1.33206
0.511417	0.773085	0.51068	0.455656	0.511107	0.198396	0.510747	0.519754		0.511116	1.27713	0.512004	1.10952	0.510959	1.17409	0.511096	0.534251		0.511332	0.558367	0.510519	0.522362	0.511022	0.650262	0.511336	0.615907		0.511269	0.779843	0.511939	0.83677	0.510837	0.693798	0.511019	0.985397		0.511759	0.937157	0.511997	1.24154	0.511846	1.01408	0.511332	1.32921
0.51308	0.772196	0.512342	0.455232	0.512769	0.196934	0.512409	0.521485		0.51278	1.2755	0.513669	1.10801	0.512623	1.17156	0.512758	0.532284		0.512994	0.556018	0.512182	0.521986	0.512684	0.649913	0.512998	0.613993		0.512932	0.77854	0.513603	0.837466	0.512499	0.693599	0.512682	0.985369		0.513423	0.935777	0.513661	1.23931	0.51351	1.01437	0.512996	1.32641
0.514742	0.771301	0.514004	0.454924	0.514432	0.195405	0.514072	0.523157		0.514444	1.27407	0.515333	1.10644	0.514288	1.16909	0.51442	0.530317		0.514657	0.553567	0.513844	0.521465	0.514347	0.64999	0.514661	0.611982		0.514594	0.777074	0.515267	0.838107	0.514162	0.693267	0.514344	0.985111		0.515087	0.934558	0.515326	1.2371	0.515174	1.01439	0.51466	1.32376
0.516404	0.7704	0.515667	0.454736	0.516094	0.193919	0.515734	0.524669		0.516109	1.27279	0.516997	1.10485	0.515952	1.16668	0.516083	0.52825		0.516319	0.551059	0.515506	0.520779	0.516009	0.650354	0.516323	0.610002		0.516256	0.775594	0.516931	0.838588	0.515824	0.692835	0.516006	0.984698		0.516751	0.933541	0.51699	1.235	0.516838	1.01407	0.516325	1.32116
0.518067	0.769522	0.517329	0.454627	0.517756	0.192525	0.517397	0.525879		0.517773	1.27161	0.518661	1.10329	0.517616	1.16443	0.517745	0.526038		0.517981	0.548624	0.517169	0.51999	0.517671	0.651111	0.517985	0.60808		0.517919	0.774197	0.518595	0.838909	0.517487	0.692428	0.517669	0.984152		0.518415	0.932796	0.518654	1.23306	0.518503	1.01341	0.517989	1.31876
0.519729	0.768662	0.518992	0.45459	0.519419	0.191067	0.519059	0.526633		0.519437	1.27033	0.520325	1.10161	0.51928	1.1624	0.519408	0.523779		0.519644	0.546372	0.518831	0.518966	0.519334	0.65212	0.519648	0.606179		0.519581	0.77293	0.520259	0.838837	0.519149	0.692149	0.519331	0.983287		0.520079	0.93228	0.520318	1.23142	0.520167	1.01254	0.519653	1.31676
0.521392	0.767749	0.520654	0.454515	0.521081	0.189568	0.520721	0.526847		0.521101	1.26899	0.52199	1.09976	0.520945	1.1604	0.52107	0.521625		0.521306	0.544358	0.520494	0.517911	0.520996	0.653208	0.52131	0.604329		0.521243	0.771897	0.521923	0.838545	0.520811	0.692088	0.520994	0.982151		0.521744	0.931945	0.521982	1.23019	0.521831	1.01137	0.521317	1.31505
0.523054	0.766698	0.522316	0.45447	0.522744	0.188096	0.522384	0.52647		0.522766	1.26754	0.523654	1.09776	0.522609	1.15845	0.522732	0.519648		0.522968	0.54265	0.522156	0.516649	0.522659	0.654382	0.522973	0.602498		0.522906	0.771201	0.523587	0.838099	0.522474	0.692272	0.522656	0.980953		0.523408	0.93174	0.523647	1.22937	0.523495	1.01009	0.522981	1.31367
0.524716	0.765463	0.523979	0.454479	0.524406	0.186576	0.524046	0.525627		0.52443	1.26594	0.525318	1.09569	0.524273	1.15655	0.524395	0.517648		0.524631	0.541271	0.523819	0.515214	0.524321	0.655482	0.524635	0.600673		0.524568	0.770762	0.525251	0.837482	0.524136	0.692741	0.524318	0.979728		0.525072	0.931627	0.525311	1.22908	0.52516	1.00869	0.524645	1.31255
0.526379	0.763991	0.525641	0.454613	0.526068	0.185021	0.525708	0.524462		0.526094	1.26429	0.526982	1.09355	0.525937	1.15472	0.526057	0.515819		0.526293	0.54021	0.525481	0.513584	0.525983	0.656374	0.526297	0.598864		0.526231	0.77053	0.526915	0.83681	0.525798	0.693472	0.525981	0.978636		0.526736	0.931573	0.526975	1.22926	0.526824	1.00733	0.52631	1.31171
0.528041	0.762421	0.527304	0.454964	0.527731	0.183425	0.527371	0.523109		0.527758	1.26257	0.528646	1.09156	0.527602	1.15287	0.527719	0.514191		0.527956	0.539339	0.527143	0.511691	0.527646	0.657029	0.52796	0.597059		0.527893	0.770411	0.528579	0.836232	0.527461	0.694331	0.527643	0.977777		0.528401	0.931557	0.528639	1.22982	0.528488	1.00603	0.527974	1.31106
0.529703	0.760842	0.528966	0.455528	0.529393	0.181908	0.529033	0.521733		0.529423	1.26081	0.530311	1.08995	0.529266	1.151	0.529382	0.512851		0.529618	0.53868	0.528806	0.509658	0.529308	0.657351	0.529622	0.595223		0.529555	0.770387	0.530243	0.835684	0.529123	0.695282	0.529306	0.977234		0.530065	0.93146	0.530304	1.23069	0.530152	1.00469	0.529638	1.3105
0.531366	0.759304	0.530628	0.456343	0.531055	0.180362	0.530695	0.520361		0.531087	1.25896	0.531975	1.08874	0.53093	1.14947	0.531044	0.511817		0.53128	0.538209	0.530468	0.507662	0.53097	0.657222	0.531284	0.593356		0.531218	0.770553	0.531907	0.835224	0.530786	0.696186	0.530968	0.977003		0.531729	0.931232	0.531968	1.23181	0.531816	1.00329	0.531302	1.30992
0.533028	0.757849	0.532291	0.457342	0.532718	0.178783	0.532358	0.519039		0.532751	1.25698	0.533639	1.08779	0.532594	1.14821	0.532707	0.511009		0.532943	0.537904	0.532131	0.505681	0.532633	0.656673	0.532947	0.591425		0.53288	0.770915	0.533571	0.834868	0.532448	0.696941	0.53263	0.976926		0.533393	0.930685	0.533632	1.23297	0.533481	1.00201	0.532966	1.30924
0.53469	0.7565	0.533953	0.458424	0.53438	0.177253	0.53402	0.517718		0.534415	1.25495	0.535303	1.08693	0.534259	1.14709	0.534369	0.510348		0.534605	0.537724	0.533793	0.503666	0.534295	0.655853	0.534609	0.589474		0.534543	0.771322	0.535235	0.834639	0.53411	0.697607	0.534293	0.977019		0.535057	0.929752	0.535296	1.23407	0.535145	1.00078	0.534631	1.30852
0.536353	0.755199	0.535615	0.459573	0.536043	0.175746	0.535682	0.516315		0.53608	1.25297	0.536967	1.08609	0.535923	1.14624	0.536031	0.509774		0.536268	0.537675	0.535456	0.501684	0.535958	0.654653	0.536271	0.587568		0.536205	0.771794	0.536899	0.8345	0.535773	0.698195	0.535955	0.977168		0.536722	0.928621	0.53696	1.23503	0.536809	0.999558	0.536295	1.30767
0.538015	0.753887	0.537278	0.460729	0.537705	0.174177	0.537345	0.514756		0.537744	1.25123	0.538632	1.08511	0.537587	1.14558	0.537694	0.509261		0.53793	0.537733	0.537118	0.499767	0.53762	0.653143	0.537934	0.585711		0.537867	0.772211	0.538563	0.834455	0.537435	0.698636	0.537618	0.977263		0.538386	0.927253	0.538625	1.23581	0.538473	0.998513	0.537959	1.30667
0.539678	0.752604	0.53894	0.461848	0.539367	0.172603	0.539007	0.513038		0.539408	1.24983	0.540296	1.08404	0.539251	1.14499	0.539356	0.508744		0.539592	0.537821	0.53878	0.498066	0.539282	0.651342	0.539596	0.583923		0.53953	0.772437	0.540227	0.83458	0.539097	0.698906	0.53928	0.977331		0.54005	0.925902	0.540289	1.2363	0.540137	0.997728	0.539623	1.3055
0.54134	0.751351	0.540603	0.462893	0.54103	0.171138	0.54067	0.511201		0.541072	1.24879	0.54196	1.08275	0.540916	1.14446	0.541019	0.508076		0.541255	0.537837	0.540443	0.496488	0.540945	0.6494	0.541259	0.582318		0.541192	0.772526	0.541891	0.834839	0.54076	0.698955	0.540942	0.977466		0.541714	0.924744	0.541953	1.23638	0.541802	0.997165	0.541287	1.30425
0.543002	0.750206	0.542265	0.463832	0.542692	0.16975	0.542332	0.509312		0.542737	1.24816	0.543624	1.08124	0.54258	1.14396	0.542681	0.507197		0.542917	0.537898	0.542105	0.495252	0.542607	0.64738	0.542921	0.580794		0.542854	0.772302	0.543555	0.835059	0.542422	0.698719	0.542605	0.977706		0.543378	0.923743	0.543617	1.23599	0.543466	0.996693	0.542952	1.30294
0.544665	0.749321	0.543927	0.464636	0.544355	0.168475	0.543994	0.507334		0.544401	1.24803	0.545288	1.07957	0.544244	1.14346	0.544343	0.506048		0.54458	0.537906	0.543768	0.494188	0.54427	0.645506	0.544583	0.579363		0.544517	0.77169	0.545219	0.835205	0.544085	0.69821	0.544267	0.977828		0.545043	0.922878	0.545281	1.23527	0.54513	0.996356	0.544616	1.30166
0.546327	0.748719	0.54559	0.465181	0.546017	0.167355	0.545657	0.505298		0.546065	1.24814	0.546953	1.07779	0.545908	1.14289	0.546006	0.504707		0.546242	0.537801	0.54543	0.493174	0.545932	0.643894	0.546246	0.578122		0.546179	0.770763	0.546884	0.835288	0.545747	0.69741	0.545929	0.977799		0.546707	0.922119	0.546946	1.23428	0.546794	0.995981	0.54628	1.30032
0.547989	0.748483	0.547252	0.465342	0.547679	0.166498	0.547319	0.503267		0.547729	1.24834	0.548617	1.07581	0.547573	1.14223	0.547668	0.503152		0.547904	0.537709	0.547092	0.492263	0.547594	0.642747	0.547908	0.576873		0.547842	0.769553	0.548548	0.835242	0.547409	0.696398	0.547592	0.977512		0.548371	0.921362	0.54861	1.23307	0.548458	0.995347	0.547944	1.29876
0.549652	0.748486	0.548914	0.464967	0.549342	0.165832	0.548981	0.50124		0.549394	1.2486	0.550281	1.07367	0.549237	1.14146	0.549331	0.501411		0.549567	0.537625	0.548755	0.491307	0.549257	0.642053	0.54957	0.575621		0.549504	0.768208	0.550211	0.835117	0.549072	0.695347	0.549254	0.976717		0.550035	0.920616	0.550274	1.23182	0.550123	0.99433	0.549608	1.29706
0.551314	0.748541	0.550577	0.464006	0.551004	0.165357	0.550644	0.499238		0.551058	1.24883	0.551945	1.0714	0.550901	1.14048	0.550993	0.499507		0.551229	0.537433	0.550417	0.490374	0.550919	0.641794	0.551233	0.57445		0.551166	0.766803	0.551876	0.834946	0.550734	0.694311	0.550917	0.975421		0.551699	0.919855	0.551938	1.23066	0.551787	0.993026	0.551273	1.29529
0.552976	0.748648	0.552239	0.462556	0.552667	0.164982	0.552306	0.497255		0.552722	1.24888	0.553609	1.06875	0.552565	1.1391	0.552655	0.497614		0.552891	0.537187	0.55208	0.489329	0.552581	0.641971	0.552895	0.573315		0.552829	0.765313	0.55354	0.834699	0.552396	0.693383	0.552579	0.973803		0.553364	0.919249	0.553602	1.22956	0.553451	0.991467	0.552937	1.29349
0.554639	0.748693	0.553902	0.460701	0.554329	0.164573	0.553968	0.495273		0.554386	1.24866	0.555274	1.06612	0.55423	1.1373	0.554318	0.495713		0.554554	0.536848	0.553742	0.488263	0.554244	0.642502	0.554558	0.57217		0.554491	0.763748	0.555204	0.83425	0.554059	0.692693	0.554241	0.971844		0.555028	0.9187	0.555267	1.22863	0.555115	0.989619	0.554601	1.29179
0.556301	0.748598	0.555564	0.458547	0.555991	0.164082	0.555631	0.493236		0.556051	1.24812	0.556938	1.06355	0.555894	1.13531	0.55598	0.49388		0.556216	0.536478	0.555405	0.487002	0.555906	0.643147	0.55622	0.57097		0.556154	0.762173	0.556868	0.833581	0.555721	0.692232	0.555904	0.969703		0.556692	0.918166	0.556931	1.22791	0.55678	0.987487	0.556265	1.29025
0.557964	0.748381	0.557226	0.456111	0.557654	0.163437	0.557293	0.491259		0.557715	1.24717	0.558602	1.06118	0.557558	1.13317	0.557642	0.49218		0.557879	0.536119	0.557067	0.48536	0.557569	0.643972	0.557882	0.569708		0.557816	0.760662	0.558532	0.832661	0.557384	0.691882	0.557566	0.96749		0.558356	0.917534	0.558595	1.22742	0.558444	0.985013	0.557929	1.28883
0.559626	0.747997	0.558889	0.45349	0.559316	0.162662	0.558955	0.489478		0.559379	1.24585	0.560266	1.05901	0.559222	1.1309	0.559305	0.490687		0.559541	0.535719	0.558729	0.483333	0.559231	0.644975	0.559545	0.56847		0.559478	0.75934	0.560196	0.831495	0.559046	0.691536	0.559229	0.965444		0.56002	0.916686	0.560259	1.22721	0.560108	0.982298	0.559593	1.28754
0.561288	0.747511	0.560551	0.450794	0.560978	0.161764	0.560618	0.487864		0.561043	1.2442	0.56193	1.05713	0.560887	1.12859	0.560967	0.489459		0.561203	0.535282	0.560392	0.480942	0.560893	0.645954	0.561207	0.567119		0.561141	0.758126	0.56186	0.830166	0.560708	0.691169	0.560891	0.96366		0.561685	0.915398	0.561923	1.22718	0.561772	0.979332	0.561258	1.28617
0.562951	0.747037	0.562213	0.448149	0.562641	0.160652	0.56228	0.486346		0.562708	1.24226	0.563595	1.05556	0.562551	1.12633	0.56263	0.488619		0.562866	0.534721	0.562054	0.478183	0.562556	0.646863	0.562869	0.565404		0.562803	0.756967	0.563524	0.82868	0.562371	0.690697	0.562553	0.962067		0.563349	0.913599	0.563588	1.2272	0.563436	0.976162	0.562922	1.2847
0.564613	0.746612	0.563876	0.445426	0.564303	0.1594	0.563943	0.484904		0.564372	1.24023	0.565259	1.05434	0.564215	1.12407	0.564292	0.48814		0.564528	0.533957	0.563717	0.475184	0.564218	0.647619	0.564532	0.563487		0.564466	0.755941	0.565188	0.827081	0.564033	0.690141	0.564216	0.960744		0.565013	0.911402	0.565252	1.22713	0.565101	0.972912	0.564586	1.28323
0.566275	0.74619	0.565538	0.442597	0.565966	0.158011	0.565605	0.483533		0.566036	1.23811	0.566923	1.0533	0.565879	1.12172	0.565954	0.488008		0.566191	0.532973	0.565379	0.472183	0.565881	0.64818	0.566194	0.56148		0.566128	0.755081	0.566852	0.825344	0.565695	0.68942	0.565878	0.959881		0.566677	0.908826	0.566916	1.22667	0.566765	0.969631	0.56625	1.2818
0.567938	0.745743	0.567201	0.43976	0.567628	0.156464	0.567267	0.482134		0.5677	1.23611	0.568587	1.0525	0.567544	1.11927	0.567617	0.488203		0.567853	0.531638	0.567042	0.469336	0.567543	0.648516	0.567856	0.559284		0.56779	0.754302	0.568516	0.823724	0.567358	0.688458	0.567541	0.959421		0.568341	0.906009	0.56858	1.22585	0.568429	0.96648	0.567914	1.28061
0.5696	0.745178	0.568863	0.437086	0.56929	0.154896	0.56893	0.48063		0.569365	1.23421	0.570252	1.05188	0.569208	1.11689	0.569279	0.488554		0.569515	0.53001	0.568704	0.466822	0.569205	0.648522	0.569519	0.557056		0.569453	0.75357	0.57018	0.82214	0.56902	0.687308	0.569203	0.95935		0.570006	0.903123	0.570244	1.22464	0.570093	0.96359	0.569579	1.27967
0.571262	0.74442	0.570525	0.434685	0.570953	0.153321	0.570592	0.479049		0.571029	1.23234	0.571916	1.05137	0.570872	1.11455	0.570942	0.488809		0.571178	0.528125	0.570366	0.464536	0.570868	0.648299	0.571181	0.554769		0.571115	0.752787	0.571844	0.820585	0.570683	0.686077	0.570865	0.959617		0.57167	0.900397	0.571909	1.22309	0.571757	0.960997	0.571243	1.27896
0.572925	0.743331	0.572188	0.432472	0.572615	0.151552	0.572254	0.477413		0.572693	1.23051	0.57358	1.05086	0.572536	1.11239	0.572604	0.488796		0.57284	0.526114	0.572029	0.462513	0.57253	0.647816	0.572844	0.552496		0.572778	0.75193	0.573508	0.819081	0.572345	0.684825	0.572528	0.960265		0.573334	0.897919	0.573573	1.22122	0.573422	0.958779	0.572907	1.27847
0.574587	0.741978	0.57385	0.430479	0.574278	0.149761	0.573917	0.475717		0.574357	1.22873	0.575244	1.05021	0.574201	1.11054	0.574266	0.488503		0.574503	0.52406	0.573691	0.460793	0.574192	0.64702	0.574506	0.550321		0.57444	0.750962	0.575172	0.817518	0.574007	0.68353	0.57419	0.961236		0.574998	0.895831	0.575237	1.21908	0.575086	0.956807	0.574571	1.27802
0.57625	0.740421	0.575513	0.428647	0.57594	0.148074	0.575579	0.474002		0.576022	1.22721	0.576908	1.04948	0.575865	1.10889	0.575929	0.488008		0.576165	0.521813	0.575354	0.4592	0.575855	0.645961	0.576168	0.5481		0.576102	0.749845	0.576836	0.815963	0.57567	0.68212	0.575853	0.962205		0.576662	0.89409	0.576901	1.21667	0.57675	0.955125	0.576235	1.27747
0.577912	0.738813	0.577175	0.426966	0.577602	0.146613	0.577241	0.472308		0.577686	1.22581	0.578573	1.04862	0.577529	1.10713	0.577591	0.487318		0.577827	0.519434	0.577016	0.457658	0.577517	0.644686	0.577831	0.545957		0.577765	0.748496	0.5785	0.814397	0.577332	0.680733	0.577515	0.96313		0.578327	0.89282	0.578566	1.21402	0.578414	0.953689	0.5779	1.27678
0.579574	0.737245	0.578837	0.425464	0.579265	0.14549	0.578904	0.470584		0.57935	1.22447	0.580237	1.04765	0.579193	1.10539	0.579253	0.486594		0.57949	0.516996	0.578678	0.456258	0.57918	0.643203	0.579493	0.543844		0.579427	0.746843	0.580164	0.812822	0.578994	0.67948	0.579177	0.96384		0.579991	0.891838	0.58023	1.21102	0.580078	0.952415	0.579564	1.27605
0.581237	0.735746	0.5805	0.423992	0.580927	0.144607	0.580566	0.468903		0.581014	1.22316	0.581901	1.04655	0.580858	1.10371	0.580916	0.48602		0.581152	0.514499	0.580341	0.454906	0.580842	0.641554	0.581155	0.541774		0.581089	0.74496	0.581828	0.81116	0.580657	0.678325	0.58084	0.964171		0.581655	0.891125	0.581894	1.20781	0.581743	0.951369	0.581228	1.27528
0.582899	0.734357	0.582162	0.422421	0.58259	0.143911	0.582228	0.467254		0.582679	1.22194	0.583565	1.04517	0.582522	1.10203	0.582578	0.485578		0.582815	0.512033	0.582003	0.453498	0.582504	0.639914	0.582818	0.539945		0.582752	0.742875	0.583492	0.809532	0.582319	0.677216	0.582502	0.963859		0.583319	0.890853	0.583558	1.20464	0.583407	0.950375	0.582892	1.27445
0.584561	0.733026	0.583824	0.42086	0.584252	0.143322	0.583891	0.46572		0.584343	1.22061	0.585229	1.04359	0.584186	1.10056	0.584241	0.485368		0.584477	0.509874	0.583666	0.452091	0.584167	0.638249	0.58448	0.538283		0.584414	0.740677	0.585156	0.80799	0.583982	0.676123	0.584165	0.962961		0.584983	0.890979	0.585222	1.20148	0.585071	0.949405	0.584556	1.27342
0.586224	0.731711	0.585487	0.419374	0.585914	0.14271	0.585553	0.464312		0.586007	1.21901	0.586894	1.04174	0.58585	1.09924	0.585903	0.485433		0.586139	0.508104	0.585328	0.450516	0.585829	0.636665	0.586142	0.536646		0.586077	0.738556	0.58682	0.806566	0.585644	0.674955	0.585827	0.961441		0.586648	0.891417	0.586887	1.19838	0.586735	0.948443	0.58622	1.27215
0.587886	0.730334	0.587149	0.417805	0.587577	0.142016	0.587216	0.463072		0.587671	1.21705	0.588558	1.03973	0.587515	1.09804	0.587565	0.485386		0.587802	0.506808	0.586991	0.448789	0.587492	0.635152	0.587805	0.535156		0.587739	0.736626	0.588484	0.805096	0.587306	0.673805	0.587489	0.959159		0.588312	0.892096	0.588551	1.19544	0.588399	0.947364	0.587885	1.27052
0.589548	0.728862	0.588812	0.4161	0.589239	0.141045	0.588878	0.462015		0.589336	1.21473	0.590222	1.0375	0.589179	1.09702	0.589228	0.485129		0.589464	0.505921	0.588653	0.44685	0.589154	0.633899	0.589467	0.533809		0.589401	0.734896	0.590148	0.803458	0.588969	0.672679	0.589152	0.956113		0.589976	0.893013	0.590215	1.19271	0.590064	0.946019	0.589549	1.26846
0.591211	0.727317	0.590474	0.414397	0.590902	0.139749	0.59054	0.461022		0.591	1.21224	0.591886	1.03492	0.590843	1.09613	0.59089	0.484706		0.591127	0.505384	0.590315	0.444746	0.590816	0.632769	0.59113	0.532624		0.591064	0.733383	0.591812	0.801731	0.590631	0.671554	0.590814	0.952691		0.59164	0.893818	0.591879	1.19014	0.591728	0.944582	0.591213	1.26596
0.592873	0.725752	0.592136	0.412739	0.592564	0.138398	0.592203	0.460022		0.592664	1.20963	0.59355	1.03209	0.592508	1.09531	0.592553	0.484197		0.592789	0.505122	0.591978	0.442562	0.592479	0.631639	0.592792	0.531607		0.592726	0.732189	0.593476	0.799931	0.592293	0.670364	0.592477	0.949076		0.593305	0.894294	0.593543	1.18763	0.593392	0.942949	0.592877	1.26309
0.594536	0.724264	0.593799	0.411071	0.594226	0.136907	0.593865	0.458904		0.594329	1.20706	0.595215	1.02904	0.594172	1.09448	0.594215	0.483536		0.594451	0.504948	0.59364	0.440179	0.594141	0.63047	0.594454	0.530676		0.594389	0.731439	0.59514	0.79804	0.593956	0.669025	0.594139	0.945129		0.594969	0.894338	0.595208	1.18512	0.595056	0.941111	0.594541	1.26007
0.596198	0.722833	0.595461	0.409429	0.595889	0.135293	0.595527	0.457622		0.595993	1.20454	0.596879	1.02585	0.595836	1.09348	0.595877	0.48274		0.596114	0.504985	0.595303	0.437663	0.595803	0.629184	0.596117	0.529907		0.596051	0.731024	0.596804	0.796073	0.595618	0.667664	0.595801	0.941224		0.596633	0.893857	0.596872	1.18262	0.596721	0.939127	0.596206	1.25699
0.59786	0.721462	0.597123	0.407833	0.597551	0.133654	0.59719	0.456137		0.597657	1.20197	0.598543	1.02263	0.5975	1.09237	0.59754	0.48184		0.597776	0.505196	0.596965	0.434948	0.597466	0.627858	0.597779	0.529292		0.597713	0.730931	0.598468	0.79404	0.597281	0.666259	0.597464	0.937544		0.598297	0.892822	0.598536	1.18019	0.598385	0.937154	0.59787	1.25392
0.599523	0.720182	0.598786	0.406305	0.599213	0.131852	0.598852	0.454522		0.599321	1.19943	0.600207	1.01942	0.599165	1.09114	0.599202	0.48078		0.599438	0.505444	0.598628	0.432127	0.599128	0.626338	0.599441	0.528711		0.599376	0.731068	0.600132	0.792001	0.598943	0.664531	0.599126	0.933958		0.599961	0.891223	0.6002	1.17792	0.600049	0.935123	0.599534	1.25083
0.601185	0.719068	0.600448	0.404876	0.600876	0.130014	0.600514	0.452897		0.600986	1.1969	0.601871	1.01612	0.600829	1.08973	0.600864	0.479486		0.601101	0.50568	0.60029	0.429324	0.600791	0.624748	0.601104	0.528118		0.601038	0.73129	0.601796	0.789945	0.600605	0.662474	0.600789	0.930499		0.601626	0.889169	0.601864	1.17585	0.601713	0.933008	0.601198	1.24781
0.602847	0.71804	0.602111	0.403556	0.602538	0.128257	0.602177	0.451269		0.60265	1.19438	0.603536	1.01296	0.602493	1.08809	0.602527	0.477871		0.602763	0.505813	0.601952	0.426517	0.602453	0.622977	0.602766	0.527574		0.6027	0.731686	0.60346	0.787884	0.602268	0.660245	0.602451	0.92709		0.60329	0.886669	0.603529	1.17383	0.603377	0.930762	0.602862	1.24494
0.60451	0.71704	0.603773	0.402237	0.604201	0.126613	0.603839	0.449636		0.604314	1.19185	0.6052	1.01003	0.604157	1.08631	0.604189	0.475931		0.604426	0.505795	0.603615	0.4239	0.604115	0.621204	0.604429	0.527075		0.604363	0.732014	0.605124	0.78586	0.60393	0.65799	0.604113	0.92389		0.604954	0.883637	0.605193	1.17198	0.605042	0.928612	0.604527	1.24232
0.606172	0.716214	0.605435	0.400932	0.605863	0.125043	0.605502	0.447998		0.605978	1.18936	0.606864	1.0071	0.605822	1.08438	0.605852	0.473569		0.606088	0.505426	0.605277	0.421436	0.605778	0.61948	0.606091	0.526805		0.606025	0.732388	0.606788	0.783917	0.605592	0.655823	0.605776	0.92086		0.606618	0.880176	0.606857	1.1701	0.606706	0.926328	0.606191	1.23992
0.607834	0.715652	0.607098	0.399793	0.607525	0.123721	0.607164	0.446342		0.607643	1.18703	0.608528	1.00436	0.607486	1.08243	0.607514	0.470905		0.60775	0.504795	0.60694	0.419135	0.60744	0.617743	0.607753	0.526689		0.607688	0.732668	0.608452	0.782042	0.607255	0.65385	0.607438	0.917951		0.608282	0.876424	0.608521	1.16827	0.60837	0.924053	0.607855	1.23779
0.609497	0.715389	0.60876	0.3988	0.609188	0.122747	0.608826	0.444676		0.609307	1.1849	0.610192	1.00173	0.60915	1.08041	0.609176	0.468172		0.609413	0.503993	0.608602	0.417031	0.609103	0.616027	0.609416	0.52668		0.60935	0.732671	0.610116	0.780487	0.608917	0.65213	0.609101	0.91528		0.609947	0.87236	0.610185	1.16649	0.610034	0.921755	0.609519	1.23596
0.611159	0.715397	0.610422	0.39785	0.61085	0.121937	0.610489	0.443094		0.610971	1.18284	0.611857	0.99922	0.610814	1.07835	0.610839	0.465489		0.611075	0.503017	0.610265	0.414941	0.610765	0.614302	0.611078	0.52686		0.611012	0.732369	0.61178	0.779216	0.61058	0.65074	0.610763	0.912741		0.611611	0.868074	0.61185	1.16467	0.611698	0.919359	0.611183	1.23447
0.612822	0.71564	0.612085	0.396823	0.612513	0.121246	0.612151	0.441601		0.612635	1.18093	0.613521	0.997011	0.612479	1.07629	0.612501	0.463096		0.612738	0.501926	0.611927	0.41275	0.612427	0.612713	0.61274	0.527167		0.612675	0.731776	0.613444	0.778103	0.612242	0.649664	0.612425	0.910235		0.613275	0.8639	0.613514	1.16298	0.613363	0.916925	0.612848	1.23341
0.614484	0.716109	0.613747	0.395627	0.614175	0.120609	0.613813	0.440282		0.6143	1.17917	0.615185	0.995045	0.614143	1.07421	0.614164	0.460898		0.6144	0.500759	0.613589	0.410517	0.61409	0.611345	0.614403	0.52755		0.614337	0.730767	0.615108	0.777224	0.613904	0.648843	0.614088	0.907975		0.614939	0.859845	0.615178	1.16139	0.615027	0.914504	0.614512	1.23246
0.616146	0.716638	0.61541	0.394322	0.615837	0.120057	0.615476	0.439079		0.615964	1.17757	0.616849	0.9933	0.615807	1.07213	0.615826	0.458844		0.616062	0.499481	0.615252	0.408295	0.615752	0.610118	0.616065	0.528041		0.616	0.729293	0.616772	0.77659	0.615567	0.648381	0.61575	0.905924		0.616603	0.856021	0.616842	1.16003	0.616691	0.912244	0.616176	1.23171
0.617809	0.717131	0.617072	0.392808	0.6175	0.119592	0.617138	0.438015		0.617628	1.17609	0.618513	0.991925	0.617471	1.07021	0.617488	0.456945		0.617725	0.498111	0.616914	0.406137	0.617415	0.608979	0.617728	0.52855		0.617662	0.727486	0.618436	0.776042	0.617229	0.648217	0.617413	0.904006		0.618268	0.852568	0.618506	1.15909	0.618355	0.910009	0.61784	1.23113
0.619471	0.717603	0.618734	0.391134	0.619162	0.119093	0.6188	0.437152		0.619292	1.17473	0.620178	0.990744	0.619136	1.06849	0.619151	0.45508		0.619387	0.496818	0.618577	0.404176	0.619077	0.607824	0.61939	0.528941		0.619324	0.725489	0.6201	0.775461	0.618891	0.648299	0.619075	0.902209		0.619932	0.849475	0.620171	1.15844	0.620019	0.907892	0.619504	1.23069
0.621133	0.717864	0.620397	0.38932	0.620825	0.118422	0.620463	0.436492		0.620957	1.17332	0.621842	0.989881	0.6208	1.06701	0.620813	0.4532		0.62105	0.495563	0.620239	0.402384	0.620739	0.606661	0.621052	0.529302		0.620987	0.723466	0.621764	0.774915	0.620554	0.648654	0.620737	0.900751		0.621596	0.846851	0.621835	1.15816	0.621684	0.905976	0.621168	1.23045
0.622796	0.717919	0.622059	0.387407	0.622487	0.117635	0.622125	0.435885		0.622621	1.17183	0.623506	0.989441	0.622464	1.06585	0.622476	0.451318		0.622712	0.494427	0.621901	0.40077	0.622402	0.605557	0.622715	0.5296		0.622649	0.72148	0.623428	0.774385	0.622216	0.649199	0.6224	0.899637		0.62326	0.844569	0.623499	1.15823	0.623348	0.904176	0.622833	1.2302
0.624458	0.717774	0.623721	0.385368	0.624149	0.116774	0.623787	0.435239		0.624285	1.17031	0.62517	0.989376	0.624128	1.06491	0.624138	0.449426		0.624374	0.493425	0.623564	0.399245	0.624064	0.604125	0.624377	0.529799		0.624312	0.719508	0.625092	0.77386	0.623879	0.649926	0.624062	0.898847		0.624924	0.842507	0.625163	1.15862	0.625012	0.902391	0.624497	1.22988
0.62612	0.717447	0.625384	0.383342	0.625812	0.115642	0.62545	0.43457		0.625949	1.16874	0.626834	0.989588	0.625793	1.06411	0.6258	0.447686		0.626037	0.492498	0.625226	0.397776	0.625726	0.602547	0.626039	0.529822		0.625974	0.717685	0.626756	0.773199	0.625541	0.650679	0.625724	0.898164		0.626589	0.840639	0.626828	1.15914	0.626676	0.900694	0.626161	1.22948
0.627783	0.716774	0.627046	0.381243	0.627474	0.114294	0.627112	0.433863		0.627614	1.16725	0.628499	0.989959	0.627457	1.06323	0.627463	0.446163		0.627699	0.491547	0.626889	0.396409	0.627389	0.600678	0.627702	0.529583		0.627636	0.715859	0.62842	0.772488	0.627203	0.651271	0.627387	0.897596		0.628253	0.838913	0.628492	1.15976	0.62834	0.898937	0.627825	1.22924
0.629445	0.715935	0.628709	0.379121	0.629137	0.112884	0.628775	0.433137		0.629278	1.16594	0.630163	0.990528	0.629121	1.06206	0.629125	0.444887		0.629361	0.490476	0.628551	0.394939	0.629051	0.598652	0.629364	0.529039		0.629299	0.714121	0.630084	0.771597	0.628866	0.651624	0.629049	0.897084		0.629917	0.83723	0.630156	1.16061	0.630005	0.897076	0.629489	1.22912
0.631108	0.714934	0.630371	0.377105	0.630799	0.111328	0.630437	0.432265		0.630942	1.16473	0.631827	0.991354	0.630785	1.06076	0.630787	0.443708		0.631024	0.48927	0.630214	0.393317	0.630714	0.596345	0.631026	0.528265		0.630961	0.712514	0.631748	0.770451	0.630528	0.651661	0.630712	0.896611		0.631581	0.835762	0.63182	1.16164	0.631669	0.895173	0.631154	1.22916
0.63277	0.713797	0.632033	0.375211	0.632461	0.109931	0.632099	0.43134		0.632606	1.16371	0.633491	0.992239	0.63245	1.05934	0.63245	0.442749		0.632686	0.487965	0.631876	0.391671	0.632376	0.59376	0.632689	0.527246		0.632623	0.710982	0.633412	0.769132	0.63219	0.651394	0.632374	0.896069		0.633245	0.83445	0.633484	1.16277	0.633333	0.89321	0.632818	1.22924
0.634432	0.712694	0.633696	0.373473	0.634124	0.108653	0.633762	0.430393		0.634271	1.16285	0.635155	0.99291	0.634114	1.05792	0.634112	0.441948		0.634349	0.486556	0.633538	0.390169	0.634038	0.591014	0.634351	0.525961		0.634286	0.709625	0.635076	0.767652	0.633853	0.650793	0.634036	0.895436		0.63491	0.833091	0.635149	1.16402	0.634997	0.891318	0.634482	1.22923
0.636095	0.711632	0.635358	0.371956	0.635786	0.107342	0.635424	0.429416		0.635935	1.1621	0.63682	0.993275	0.635778	1.05659	0.635775	0.441464		0.636011	0.48509	0.635201	0.388841	0.635701	0.588154	0.636014	0.524328		0.635948	0.708477	0.63674	0.765955	0.635515	0.64979	0.635699	0.894614		0.636574	0.831822	0.636813	1.16543	0.636662	0.889495	0.636146	1.22909
0.637757	0.710591	0.637021	0.370612	0.637448	0.105866	0.637086	0.428461		0.637599	1.16148	0.638484	0.993341	0.637442	1.05543	0.637437	0.44142		0.637673	0.483549	0.636863	0.387753	0.637363	0.585242	0.637676	0.522452		0.637611	0.707396	0.638404	0.764206	0.637178	0.648376	0.637361	0.89368		0.638238	0.83054	0.638477	1.16673	0.638326	0.887715	0.63781	1.22882
0.639419	0.709698	0.638683	0.369437	0.639111	0.104343	0.638749	0.427459		0.639263	1.16096	0.640148	0.992936	0.639107	1.05432	0.639099	0.441706		0.639336	0.481885	0.638526	0.386784	0.639026	0.582497	0.639338	0.520536		0.639273	0.706427	0.640068	0.762517	0.63884	0.646694	0.639024	0.892661		0.639902	0.829151	0.640141	1.1678	0.63999	0.886156	0.639475	1.22844
0.641082	0.708989	0.640345	0.368427	0.640773	0.102824	0.640411	0.426439		0.640928	1.16061	0.641812	0.992131	0.640771	1.05322	0.640762	0.442254		0.640998	0.480209	0.640188	0.385816	0.640688	0.579985	0.641001	0.518503		0.640935	0.705509	0.641732	0.760884	0.640502	0.644839	0.640686	0.891583		0.641566	0.827408	0.641805	1.16844	0.641654	0.884693	0.641139	1.22794
0.642744	0.708469	0.642008	0.367641	0.642436	0.101351	0.642073	0.425343		0.642592	1.16034	0.643476	0.990834	0.642435	1.05207	0.642424	0.44297		0.642661	0.478658	0.641851	0.384933	0.64235	0.577846	0.642663	0.51647		0.642598	0.704527	0.643396	0.759288	0.642165	0.642854	0.642348	0.890332		0.643231	0.825409	0.64347	1.16847	0.643318	0.883249	0.642803	1.22726
0.644406	0.708158	0.64367	0.367103	0.644098	0.099742	0.643736	0.424199		0.644256	1.16012	0.645141	0.989082	0.644099	1.05092	0.644086	0.443755		0.644323	0.476956	0.643513	0.38416	0.644013	0.576038	0.644325	0.514486		0.64426	0.703537	0.64506	0.757656	0.643827	0.640649	0.644011	0.888995		0.644895	0.823192	0.645134	1.1677	0.644983	0.882172	0.644467	1.22648
0.646069	0.707985	0.645332	0.366759	0.64576	0.098149	0.645398	0.423032		0.64592	1.15991	0.646805	0.986914	0.645764	1.04974	0.645749	0.444567		0.645985	0.475177	0.645175	0.383455	0.645675	0.574685	0.645988	0.512553		0.645923	0.702526	0.646724	0.756143	0.645489	0.638275	0.645673	0.887841		0.646559	0.820866	0.646798	1.1663	0.646647	0.881316	0.646131	1.22554
0.647731	0.707929	0.646995	0.366555	0.647423	0.096609	0.64706	0.421786		0.647585	1.15967	0.648469	0.984182	0.647428	1.0485	0.647411	0.445216		0.647648	0.473472	0.646838	0.382788	0.647337	0.573641	0.64765	0.510701		0.647585	0.701619	0.648388	0.754668	0.647152	0.635747	0.647336	0.886859		0.648223	0.818398	0.648462	1.16423	0.648311	0.880785	0.647795	1.22431
0.649394	0.707802	0.648657	0.366536	0.649085	0.094908	0.648723	0.420492		0.649249	1.15925	0.650133	0.981063	0.649092	1.04733	0.649074	0.445745		0.64931	0.471888	0.6485	0.382168	0.649	0.572824	0.649312	0.509027		0.649247	0.700788	0.650052	0.753225	0.648814	0.633303	0.648998	0.88614		0.649887	0.81602	0.650126	1.16158	0.649975	0.880556	0.64946	1.22267
0.651056	0.707511	0.65032	0.366682	0.650748	0.093115	0.650385	0.4192		0.650913	1.15867	0.651798	0.977585	0.650756	1.0462	0.650736	0.446115		0.650973	0.470498	0.650163	0.38159	0.650662	0.572356	0.650975	0.507483		0.65091	0.69994	0.651716	0.751856	0.650477	0.631062	0.65066	0.885827		0.651552	0.814029	0.651791	1.15853	0.651639	0.880688	0.651124	1.22057
0.652718	0.707125	0.651982	0.366969	0.65241	0.091144	0.652048	0.417952		0.652577	1.1578	0.653462	0.973908	0.652421	1.04499	0.652398	0.446276		0.652635	0.469319	0.651825	0.381203	0.652325	0.572111	0.652637	0.505926		0.652572	0.699112	0.65338	0.750428	0.652139	0.628824	0.652323	0.885862		0.653216	0.812264	0.653455	1.15523	0.653304	0.881033	0.652788	1.21804
0.654381	0.706619	0.653644	0.367289	0.654072	0.089077	0.65371	0.416668		0.654242	1.15661	0.655126	0.970293	0.654085	1.04365	0.654061	0.446248		0.654297	0.468297	0.653488	0.380994	0.653987	0.571951	0.6543	0.504323		0.654235	0.698153	0.655044	0.748996	0.653801	0.626511	0.653985	0.886164		0.65488	0.810741	0.655119	1.15187	0.654968	0.881425	0.654452	1.21532
0.656043	0.705896	0.655307	0.36766	0.655735	0.087001	0.655372	0.415343		0.655906	1.1552	0.65679	0.966782	0.655749	1.04223	0.655723	0.445979		0.65596	0.467485	0.65515	0.380855	0.655649	0.571789	0.655962	0.50277		0.655897	0.69713	0.656708	0.747629	0.655464	0.624435	0.655648	0.886601		0.656544	0.809511	0.656783	1.1485	0.656632	0.881685	0.656116	1.21252
0.657705	0.705075	0.656969	0.368043	0.657397	0.085059	0.657035	0.414027		0.65757	1.15352	0.658454	0.963563	0.657413	1.04066	0.657386	0.44552		0.657622	0.466879	0.656812	0.380782	0.657312	0.571733	0.657624	0.501281		0.657559	0.696199	0.658372	0.746275	0.657126	0.622686	0.65731	0.887055		0.658208	0.808474	0.658447	1.14533	0.658296	0.881799	0.657781	1.20969
0.659368	0.704297	0.658631	0.368347	0.65906	0.083297	0.658697	0.412731		0.659234	1.15159	0.660119	0.960145	0.659078	1.03883	0.659048	0.444864		0.659284	0.466472	0.658475	0.380794	0.658974	0.571733	0.659287	0.499839		0.659222	0.695413	0.660036	0.744947	0.658788	0.621284	0.658972	0.887521		0.659873	0.80761	0.660112	1.14196	0.65996	0.881782	0.659445	1.20689
0.66103	0.703441	0.660294	0.368713	0.660722	0.081791	0.660359	0.411463		0.660899	1.14949	0.661783	0.956867	0.660742	1.03675	0.66071	0.444188		0.660947	0.466197	0.660137	0.380891	0.660637	0.571623	0.660949	0.498354		0.660884	0.694695	0.6617	0.743599	0.660451	0.620108	0.660635	0.887796		0.661537	0.807019	0.661776	1.13867	0.661625	0.881518	0.661109	1.20416
0.662692	0.702599	0.661956	0.369024	0.662384	0.080599	0.662022	0.410285		0.662563	1.14724	0.663447	0.953893	0.662406	1.03444	0.662373	0.443492		0.662609	0.465832	0.6618	0.381098	0.662299	0.571405	0.662611	0.496745		0.662546	0.694018	0.663364	0.742282	0.662113	0.619112	0.662297	0.887915		0.663201	0.806713	0.66344	1.13563	0.663289	0.880972	0.662773	1.20157
0.664355	0.701697	0.663619	0.369127	0.664047	0.079542	0.663684	0.409328		0.664227	1.14494	0.665111	0.951168	0.66407	1.03188	0.664035	0.442736		0.664272	0.465309	0.663462	0.381371	0.663961	0.57121	0.664274	0.49503		0.664209	0.693395	0.665028	0.741	0.663776	0.618278	0.66396	0.887865		0.664865	0.806812	0.665104	1.13296	0.664953	0.879927	0.664437	1.19909
0.666017	0.700698	0.665281	0.369112	0.665709	0.078781	0.665346	0.408575		0.665891	1.14265	0.666775	0.948631	0.665735	1.02912	0.665698	0.441994		0.665934	0.464807	0.665124	0.381605	0.665624	0.570922	0.665936	0.493369		0.665871	0.692789	0.666692	0.739822	0.665438	0.617671	0.665622	0.887687		0.666529	0.807211	0.666768	1.13078	0.666617	0.878464	0.666102	1.19689
0.66768	0.699749	0.666943	0.36892	0.667372	0.078261	0.667009	0.408044		0.667556	1.14044	0.66844	0.946481	0.667399	1.0263	0.66736	0.441417		0.667596	0.464226	0.666787	0.381804	0.667286	0.570603	0.667599	0.491864		0.667534	0.692208	0.668356	0.738649	0.6671	0.617147	0.667284	0.887229		0.668194	0.807778	0.668433	1.12909	0.668281	0.876653	0.667766	1.19477
0.669342	0.698916	0.668606	0.368664	0.669034	0.077893	0.668671	0.407729		0.66922	1.13844	0.670104	0.944747	0.669063	1.02351	0.669022	0.440905		0.669259	0.463614	0.668449	0.381874	0.668948	0.570422	0.669261	0.49045		0.669196	0.691725	0.67002	0.737618	0.668763	0.616734	0.668947	0.886497		0.669858	0.804439	0.670097	1.12782	0.669946	0.87455	0.66943	1.19276
0.671004	0.698206	0.670268	0.367853	0.670696	0.077743	0.670334	0.407587		0.670884	1.1366	0.671768	0.943332	0.670727	1.02082	0.670685	0.44055		0.670921	0.462969	0.670112	0.381853	0.670611	0.569899	0.670923	0.489222		0.670858	0.691369	0.671684	0.736656	0.670425	0.616414	0.670609	0.885378		0.671522	0.788454	0.671761	1.12692	0.67161	0.87052	0.671094	1.19103
0.672667	0.697591	0.67193	0.365543	0.672359	0.077734	0.671996	0.407505		0.672548	1.13498	0.673432	0.942125	0.672392	1.01835	0.672347	0.439962		0.672584	0.462218	0.671774	0.381614	0.672273	0.562839	0.672586	0.488142		0.672521	0.691163	0.673348	0.735936	0.672087	0.616043	0.672272	0.879672		0.673186	0.769714	0.673425	1.12614	0.673274	0.851207	0.672758	1.18952
0.674329	0.697103	0.673593	0.362445	0.674021	0.077727	0.673658	0.407388		0.674213	1.13356	0.675096	0.941126	0.674056	1.01609	0.674009	0.437342		0.674246	0.46125	0.673437	0.381083	0.673936	0.553273	0.674248	0.487285		0.674183	0.690588	0.675012	0.735511	0.67375	0.615375	0.673934	0.858134		0.67485	0.750729	0.67509	1.12539	0.674938	0.829621	0.674423	1.18829
0.675991	0.696743	0.675255	0.359294	0.675683	0.077659	0.675321	0.407111		0.675877	1.13226	0.676761	0.940466	0.67572	1.01404	0.675672	0.433574		0.675908	0.459566	0.675099	0.380286	0.675598	0.544654	0.67591	0.486614		0.675846	0.685534	0.676676	0.735305	0.675412	0.611552	0.675596	0.833086		0.676515	0.731509	0.676754	1.12448	0.676603	0.808042	0.676087	1.18726
0.677654	0.696083	0.676918	0.356009	0.677346	0.077523	0.676983	0.407019		0.677541	1.13112	0.678425	0.940258	0.677384	1.01217	0.677334	0.429664		0.677571	0.456162	0.676761	0.379276	0.67726	0.535587	0.677573	0.486034		0.677508	0.675752	0.67834	0.735046	0.677075	0.601013	0.677259	0.810034		0.678179	0.711942	0.678418	1.12058	0.678267	0.786476	0.677751	1.18472
0.679316	0.692778	0.67858	0.352724	0.679008	0.077366	0.678645	0.40708		0.679205	1.13008	0.680089	0.94034	0.679049	1.01003	0.678997	0.425523		0.679233	0.452126	0.678424	0.378091	0.678923	0.526308	0.679235	0.485342		0.67917	0.665622	0.680004	0.732267	0.678737	0.589175	0.678921	0.785834		0.679843	0.692155	0.680082	1.10534	0.679931	0.764966	0.679415	1.17061
0.680978	0.687186	0.680242	0.349466	0.680671	0.077741	0.680308	0.407213		0.68087	1.12901	0.681753	0.940048	0.680713	0.99133	0.680659	0.42129		0.680896	0.447882	0.680086	0.377464	0.680585	0.517162	0.680898	0.483617		0.680833	0.655087	0.681668	0.719797	0.680399	0.577289	0.680583	0.76072		0.681507	0.672194	0.681746	1.08585	0.681595	0.743462	0.681079	1.15027
0.682641	0.681405	0.681905	0.346104	0.682333	0.077994	0.68197	0.407381		0.682534	1.11576	0.683417	0.93271	0.682377	0.961677	0.682321	0.417054		0.682558	0.443597	0.681749	0.377382	0.682248	0.508432	0.68256	0.480595		0.682495	0.644261	0.683332	0.706789	0.682062	0.565308	0.682246	0.735552		0.683172	0.652077	0.683411	1.06619	0.683259	0.722128	0.682743	1.12995
0.684303	0.675458	0.683567	0.342784	0.683995	0.078342	0.683632	0.407351		0.684198	1.09554	0.685082	0.907791	0.684041	0.931409	0.683984	0.412193		0.68422	0.439415	0.683411	0.377246	0.68391	0.499667	0.684222	0.47779		0.684158	0.633174	0.684996	0.693468	0.683724	0.55329	0.683908	0.710475		0.684836	0.632393	0.685075	1.04646	0.684924	0.700863	0.684408	1.10979
0.685966	0.669438	0.68523	0.339526	0.685658	0.078559	0.685295	0.40712		0.685862	1.07347	0.686746	0.880024	0.685706	0.901333	0.685646	0.407262		0.685883	0.435273	0.685073	0.376861	0.685572	0.491075	0.685885	0.475044		0.68582	0.621869	0.68666	0.679804	0.685386	0.541145	0.685571	0.685407		0.6865	0.613573	0.686739	1.02653	0.686588	0.679648	0.686072	1.08967
0.687628	0.663292	0.686892	0.336242	0.68732	0.078711	0.686957	0.406657		0.687527	1.05103	0.68841	0.85226	0.68737	0.871574	0.687309	0.402242		0.687545	0.431391	0.686736	0.376237	0.687235	0.482627	0.687547	0.472356		0.687482	0.610204	0.688324	0.66599	0.687049	0.529008	0.687233	0.660331		0.688164	0.592551	0.688403	1.00633	0.688252	0.658652	0.687736	1.0695
0.68929	0.657059	0.688554	0.332961	0.688983	0.078801	0.688619	0.406025		0.689191	1.02846	0.690074	0.824192	0.689034	0.841965	0.688971	0.397076		0.689207	0.427771	0.688398	0.375479	0.688897	0.474051	0.689209	0.469535		0.689145	0.598159	0.689988	0.652087	0.688711	0.516722	0.688895	0.635371		0.689828	0.570979	0.690067	0.986026	0.689916	0.637605	0.6894	1.04917
0.690953	0.650744	0.690217	0.329749	0.690645	0.07886	0.690282	0.405216		0.690855	1.00571	0.691738	0.796019	0.690699	0.813832	0.690633	0.391955		0.69087	0.424323	0.690061	0.374649	0.69056	0.465292	0.690872	0.466425		0.690807	0.585646	0.691652	0.638098	0.690374	0.504391	0.690558	0.610342		0.691492	0.559486	0.691732	0.965768	0.69158	0.6177	0.691064	1.02867
0.692615	0.644439	0.691879	0.327389	0.692307	0.078931	0.691944	0.404463		0.692519	0.982702	0.693403	0.768049	0.692363	0.78635	0.692296	0.386807		0.692532	0.421027	0.691723	0.37378	0.692222	0.459105	0.692534	0.463123		0.692469	0.572872	0.693316	0.624061	0.692036	0.491948	0.69222	0.585324		0.693157	0.557315	0.693396	0.945656	0.693245	0.606149	0.692729	1.00811
0.694277	0.638195	0.693541	0.326497	0.69397	0.078979	0.693606	0.403743		0.694184	0.959368	0.695067	0.740402	0.694027	0.757772	0.693958	0.382457		0.694195	0.417935	0.693386	0.372905	0.693884	0.458045	0.694196	0.459729		0.694132	0.560473	0.69498	0.610083	0.693698	0.479493	0.693883	0.571429		0.694821	0.555348	0.69506	0.925583	0.694909	0.604116	0.694393	0.987641
0.69594	0.632084	0.695204	0.325698	0.695632	0.079041	0.695269	0.403349		0.695848	0.935842	0.696731	0.713026	0.695691	0.728145	0.69562	0.380663		0.695857	0.415356	0.695048	0.372038	0.695547	0.457942	0.695859	0.456278		0.695794	0.549195	0.696644	0.595845	0.695361	0.468399	0.695545	0.568906		0.696485	0.553454	0.696724	0.905854	0.696573	0.602526	0.696057	0.966968
0.697602	0.626174	0.696866	0.324903	0.697295	0.079139	0.696931	0.403086		0.697512	0.912264	0.698395	0.685949	0.697356	0.698461	0.697283	0.379295		0.697519	0.413807	0.69671	0.371215	0.697209	0.457514	0.697521	0.452841		0.697457	0.543978	0.698308	0.581865	0.697023	0.46304	0.697207	0.567526		0.698149	0.551714	0.698388	0.887201	0.698237	0.600962	0.697721	0.947014
0.699264	0.62141	0.698529	0.324233	0.698957	0.079315	0.698594	0.402577		0.699176	0.888634	0.700059	0.658913	0.69902	0.668833	0.698945	0.378014		0.699182	0.413655	0.698373	0.370511	0.698871	0.456716	0.699184	0.449419		0.699119	0.540539	0.699972	0.569085	0.698685	0.461648	0.69887	0.5662		0.699814	0.549975	0.700053	0.876065	0.699901	0.599462	0.699385	0.932885
0.700927	0.620544	0.700191	0.323573	0.700619	0.079147	0.700256	0.402019		0.700841	0.865062	0.701724	0.631905	0.700684	0.646155	0.700608	0.37693		0.700844	0.413715	0.700035	0.369719	0.700534	0.455517	0.700846	0.446588		0.700781	0.537429	0.701636	0.563173	0.700348	0.460456	0.700532	0.564859		0.701478	0.54822	0.701717	0.874469	0.701566	0.5981	0.70105	0.930767
0.702589	0.620257	0.701853	0.322941	0.702282	0.078618	0.701918	0.401315		0.702505	0.847145	0.703388	0.607204	0.702348	0.637699	0.70227	0.375974		0.702507	0.413985	0.701698	0.368175	0.702196	0.453784	0.702508	0.445367		0.702444	0.534486	0.7033	0.561954	0.70201	0.459269	0.702195	0.563434		0.703142	0.546374	0.703381	0.873065	0.70323	0.596737	0.702714	0.929839
0.704252	0.620202	0.703516	0.322406	0.703944	0.077997	0.703581	0.400467		0.704169	0.839771	0.705052	0.597262	0.704013	0.636678	0.703932	0.375066		0.704169	0.414205	0.70336	0.366308	0.703859	0.451658	0.704171	0.444926		0.704106	0.531814	0.704964	0.561123	0.703673	0.458221	0.703857	0.562027		0.704806	0.544612	0.705045	0.87162	0.704894	0.595349	0.704378	0.928707
0.705914	0.620334	0.705178	0.321891	0.705606	0.077263	0.705243	0.399453		0.705833	0.837303	0.706716	0.597078	0.705677	0.6359	0.705595	0.374179		0.705831	0.414445	0.705023	0.364633	0.705521	0.449414	0.705833	0.444616		0.705769	0.529378	0.706628	0.560535	0.705335	0.457259	0.705519	0.560559		0.70647	0.542824	0.706709	0.870143	0.706558	0.593926	0.706042	0.927495
0.707576	0.620695	0.70684	0.321425	0.707269	0.076546	0.706905	0.398384		0.707498	0.835138	0.70838	0.596759	0.707341	0.635131	0.707257	0.373197		0.707494	0.414564	0.706685	0.363237	0.707183	0.447016	0.707495	0.444425		0.707431	0.527013	0.708292	0.560149	0.706997	0.456255	0.707182	0.559094		0.708135	0.541052	0.708374	0.868921	0.708223	0.592432	0.707706	0.926401
0.709239	0.621282	0.708503	0.321104	0.708931	0.075847	0.708568	0.397146		0.709162	0.832943	0.710045	0.596096	0.709005	0.634437	0.70892	0.372225		0.709156	0.414511	0.708347	0.362078	0.708846	0.444448	0.709158	0.444314		0.709093	0.524951	0.709956	0.559943	0.70866	0.455549	0.708844	0.55743		0.709799	0.539285	0.710038	0.867927	0.709887	0.590818	0.70937	0.925427
0.710901	0.622034	0.710165	0.320863	0.710594	0.075077	0.71023	0.395772		0.710826	0.830707	0.711709	0.595271	0.71067	0.633846	0.710582	0.37132		0.710819	0.414394	0.71001	0.361132	0.710508	0.441989	0.71082	0.444362		0.710756	0.523141	0.71162	0.559955	0.710322	0.455108	0.710507	0.555609		0.711463	0.53743	0.711702	0.867104	0.711551	0.588915	0.711035	0.924508
0.712563	0.622822	0.711828	0.320794	0.712256	0.074318	0.711892	0.39425		0.71249	0.828601	0.713373	0.594147	0.712334	0.63331	0.712244	0.370517		0.712481	0.414345	0.711672	0.360433	0.71217	0.439561	0.712483	0.444564		0.712418	0.521699	0.713284	0.559946	0.711984	0.45477	0.712169	0.553765		0.713127	0.535418	0.713366	0.866188	0.713215	0.586947	0.712699	0.923564
0.714226	0.623598	0.71349	0.320792	0.713918	0.07357	0.713555	0.392615		0.714155	0.826747	0.715037	0.592713	0.713998	0.632726	0.713907	0.369674		0.714143	0.414212	0.713335	0.360036	0.713833	0.437371	0.714145	0.444839		0.714081	0.52047	0.714948	0.559931	0.713647	0.454554	0.713831	0.551854		0.714791	0.533152	0.71503	0.865134	0.714879	0.584873	0.714363	0.922525
0.715888	0.624251	0.715152	0.320774	0.715581	0.072863	0.715217	0.390925		0.715819	0.825049	0.716701	0.590921	0.715662	0.632256	0.715569	0.368871		0.715806	0.414124	0.714997	0.359895	0.715495	0.435394	0.715807	0.44511		0.715743	0.519536	0.716612	0.559751	0.715309	0.454287	0.715494	0.549978		0.716456	0.530612	0.716695	0.863911	0.716544	0.582684	0.716027	0.921277
0.717551	0.624751	0.716815	0.320643	0.717243	0.072261	0.716879	0.38917		0.717483	0.82355	0.718366	0.589046	0.717327	0.631881	0.717231	0.36799		0.717468	0.413923	0.71666	0.359907	0.717158	0.433664	0.71747	0.445399		0.717405	0.518869	0.718276	0.559392	0.716972	0.45403	0.717156	0.548138		0.71812	0.528108	0.718359	0.862444	0.718208	0.580477	0.717691	0.919794
0.719213	0.625277	0.718477	0.320422	0.718906	0.071771	0.718542	0.387465		0.719147	0.822236	0.72003	0.587065	0.718991	0.631484	0.718894	0.367136		0.719131	0.413739	0.718322	0.360003	0.71882	0.432075	0.719132	0.445592		0.719068	0.518637	0.71994	0.558941	0.718634	0.453777	0.718819	0.546469		0.719784	0.525675	0.720023	0.860784	0.719872	0.578358	0.719356	0.918191
0.720875	0.625843	0.72014	0.320092	0.720568	0.07121	0.720204	0.385767		0.720812	0.820991	0.721694	0.584999	0.720655	0.631185	0.720556	0.366306		0.720793	0.413439	0.719984	0.360097	0.720482	0.430628	0.720794	0.445615		0.72073	0.518962	0.721604	0.558363	0.720296	0.453449	0.720481	0.545035		0.721448	0.523471	0.721687	0.859046	0.721536	0.57639	0.72102	0.916299
0.722538	0.626511	0.721802	0.319698	0.72223	0.07056	0.721867	0.384133		0.722476	0.819765	0.723358	0.58304	0.722319	0.631066	0.722219	0.365469		0.722455	0.413141	0.721647	0.360178	0.722145	0.429239	0.722457	0.445512		0.722392	0.520078	0.723268	0.557771	0.721959	0.453082	0.722143	0.543759		0.723112	0.521336	0.723352	0.857368	0.7232	0.57458	0.722684	0.914163
0.7242	0.627159	0.723464	0.319294	0.723893	0.069881	0.723529	0.382501		0.72414	0.818598	0.725022	0.581253	0.723984	0.63113	0.723881	0.364759		0.724118	0.412824	0.723309	0.360283	0.723807	0.428036	0.724119	0.445088		0.724055	0.522012	0.724932	0.557177	0.723621	0.45277	0.723806	0.542706		0.724777	0.51924	0.725016	0.855836	0.724865	0.573144	0.724348	0.911999
0.725862	0.627815	0.725127	0.318919	0.725555	0.069265	0.725191	0.381026		0.725805	0.817542	0.726687	0.579578	0.725648	0.631438	0.725543	0.364198		0.72578	0.412602	0.724972	0.360418	0.72547	0.426911	0.725781	0.444376		0.725717	0.524634	0.726596	0.556578	0.725283	0.452302	0.725468	0.541702		0.726441	0.517127	0.72668	0.85438	0.726529	0.572088	0.726012	0.909796
0.727525	0.628393	0.726789	0.318637	0.727218	0.068742	0.726854	0.379608		0.727469	0.816591	0.728351	0.57812	0.727312	0.632	0.727206	0.363892		0.727443	0.412468	0.726634	0.360716	0.727132	0.42585	0.727444	0.44324		0.72738	0.527784	0.728261	0.556064	0.726946	0.451874	0.727131	0.540793		0.728105	0.515057	0.728344	0.852831	0.728193	0.571405	0.727677	0.907458
0.729187	0.628883	0.728451	0.318273	0.72888	0.068166	0.728516	0.37835		0.729133	0.815798	0.730015	0.57692	0.728976	0.63268	0.728868	0.363698		0.729105	0.412374	0.728296	0.361171	0.728794	0.424968	0.729106	0.441876		0.729042	0.531112	0.729924	0.555506	0.728608	0.451517	0.728793	0.539883		0.729769	0.512981	0.730008	0.851166	0.729857	0.570982	0.729341	0.904973
0.730849	0.629299	0.730114	0.317913	0.730542	0.067752	0.730178	0.377159		0.730797	0.815298	0.731679	0.575745	0.730641	0.633301	0.730531	0.363584		0.730767	0.412196	0.729959	0.361699	0.730457	0.424268	0.730769	0.44026		0.730704	0.534277	0.731589	0.554867	0.730271	0.451029	0.730455	0.539105		0.731433	0.510825	0.731673	0.849381	0.731521	0.570934	0.731005	0.902416
0.732512	0.629702	0.731776	0.317556	0.732205	0.067453	0.731841	0.376055		0.732462	0.814974	0.733343	0.574588	0.732305	0.633807	0.732193	0.363393		0.73243	0.411566	0.731621	0.36217	0.732119	0.423631	0.732431	0.438432		0.732367	0.537058	0.733253	0.554015	0.731933	0.450386	0.732118	0.538429		0.733098	0.508716	0.733337	0.847437	0.733186	0.571304	0.732669	0.899922
0.734174	0.630295	0.733439	0.316991	0.733867	0.067156	0.733503	0.374917		0.734126	0.814776	0.735008	0.573366	0.733969	0.634184	0.733855	0.363185		0.734092	0.41079	0.733284	0.362536	0.733782	0.423	0.734093	0.436559		0.734029	0.539486	0.734917	0.553137	0.733595	0.449545	0.73378	0.537783		0.734762	0.50672	0.735001	0.845309	0.73485	0.571898	0.734333	0.897467
0.735837	0.631136	0.735101	0.316204	0.73553	0.066968	0.735165	0.373693		0.73579	0.814701	0.736672	0.571983	0.735633	0.634449	0.735518	0.36294		0.735754	0.409791	0.734946	0.362729	0.735444	0.422411	0.735756	0.434616		0.735692	0.541531	0.736581	0.552252	0.735258	0.448688	0.735443	0.537157		0.736426	0.504933	0.736665	0.843225	0.736514	0.572656	0.735997	0.895167
0.737499	0.632393	0.736763	0.31519	0.737192	0.066796	0.736828	0.372273		0.737454	0.814615	0.738336	0.570301	0.737298	0.634581	0.73718	0.362632		0.737417	0.408486	0.736609	0.362668	0.737106	0.421707	0.737418	0.432757		0.737354	0.543155	0.738245	0.551485	0.73692	0.447717	0.737105	0.536565		0.73809	0.503316	0.738329	0.841311	0.738178	0.573485	0.737662	0.893072
0.739161	0.633908	0.738426	0.31396	0.738854	0.06665	0.73849	0.370764		0.739119	0.81441	0.74	0.568126	0.738962	0.634542	0.738842	0.362414		0.739079	0.40704	0.738271	0.362286	0.738769	0.420908	0.73908	0.431062		0.739016	0.544297	0.739909	0.550696	0.738582	0.446583	0.738767	0.53594		0.739754	0.501744	0.739994	0.839592	0.739842	0.574277	0.739326	0.891171
0.740824	0.635509	0.740088	0.312527	0.740517	0.066617	0.740153	0.369098		0.740783	0.814119	0.741665	0.565581	0.740626	0.634269	0.740505	0.362277		0.740742	0.405406	0.739933	0.361599	0.740431	0.420239	0.740743	0.4297		0.740679	0.544788	0.741573	0.549814	0.740245	0.445292	0.74043	0.535282		0.741419	0.500008	0.741658	0.837984	0.741507	0.574913	0.74099	0.88959
0.742486	0.637139	0.74175	0.310978	0.742179	0.066738	0.741815	0.367345		0.742447	0.813794	0.743329	0.562837	0.74229	0.633772	0.742167	0.362114		0.742404	0.403732	0.741596	0.360648	0.742093	0.419618	0.742405	0.428653		0.742341	0.544416	0.743237	0.548846	0.741907	0.4438	0.742092	0.534595		0.743083	0.498329	0.743322	0.836625	0.743171	0.575328	0.742654	0.888135
0.744148	0.638573	0.743413	0.309214	0.743841	0.067037	0.743477	0.365461		0.744111	0.813468	0.744993	0.560093	0.743955	0.633022	0.74383	0.361961		0.744066	0.401989	0.743258	0.359478	0.743756	0.418998	0.744067	0.428021		0.744004	0.54315	0.744901	0.547866	0.74357	0.44222	0.743755	0.534051		0.744747	0.496742	0.744986	0.835369	0.744835	0.575508	0.744318	0.886883
0.745811	0.639844	0.745075	0.307296	0.745504	0.067323	0.74514	0.363568		0.745776	0.813116	0.746657	0.557305	0.745619	0.631972	0.745492	0.361797		0.745729	0.400142	0.744921	0.35808	0.745418	0.418309	0.74573	0.42767		0.745666	0.541044	0.746565	0.546838	0.745232	0.440532	0.745417	0.533494		0.746411	0.495338	0.74665	0.834085	0.746499	0.5754	0.745983	0.885764
0.747473	0.640966	0.746738	0.305347	0.747166	0.067559	0.746802	0.361752		0.74744	0.812671	0.748321	0.554522	0.747283	0.630561	0.747154	0.361561		0.747391	0.398273	0.746583	0.356412	0.747081	0.417421	0.747392	0.427547		0.747328	0.538363	0.748229	0.545709	0.746894	0.438852	0.747079	0.532884		0.748075	0.493964	0.748315	0.832808	0.748164	0.575042	0.747647	0.884766
0.749135	0.641915	0.7484	0.303429	0.748829	0.067679	0.748464	0.360138		0.749104	0.812167	0.749986	0.551782	0.748947	0.628776	0.748817	0.361231		0.749054	0.396586	0.748246	0.35444	0.748743	0.416294	0.749055	0.427617		0.748991	0.535414	0.749893	0.544496	0.748557	0.437138	0.748742	0.532284		0.74974	0.49278	0.749979	0.831601	0.749828	0.574532	0.749311	0.883783
0.750798	0.642635	0.750062	0.301583	0.750491	0.067642	0.750127	0.358729		0.750768	0.811458	0.75165	0.54904	0.750612	0.626691	0.750479	0.360819		0.750716	0.39481	0.749908	0.352191	0.750405	0.414855	0.750717	0.427893		0.750653	0.532085	0.751557	0.543303	0.750219	0.435255	0.750404	0.531715		0.751404	0.491894	0.751643	0.830419	0.751492	0.573748	0.750975	0.88275
0.75246	0.643109	0.751725	0.299817	0.752153	0.067453	0.751789	0.357631		0.752433	0.810432	0.753314	0.546463	0.752276	0.624432	0.752142	0.3603		0.752378	0.393184	0.75157	0.349721	0.752068	0.413129	0.752379	0.428322		0.752315	0.52883	0.753221	0.542068	0.751881	0.43342	0.752066	0.531136		0.753068	0.491157	0.753307	0.829409	0.753156	0.572661	0.752639	0.881719
0.754122	0.643312	0.753387	0.298242	0.753816	0.067164	0.753451	0.356673		0.754097	0.809179	0.754978	0.543856	0.75394	0.622076	0.753804	0.359694		0.754041	0.391788	0.753233	0.3471	0.75373	0.411186	0.754042	0.428717		0.753978	0.525902	0.754885	0.54089	0.753544	0.43172	0.753729	0.530338		0.754732	0.490587	0.754971	0.828706	0.75482	0.571287	0.754304	0.880709
0.755785	0.643124	0.755049	0.297051	0.755478	0.06662	0.755114	0.355811		0.755761	0.807729	0.756642	0.541216	0.755604	0.619638	0.755466	0.359056		0.755703	0.390636	0.754895	0.344457	0.755393	0.409037	0.755704	0.429038		0.75564	0.523237	0.756549	0.539737	0.755206	0.430139	0.755391	0.529452		0.756396	0.48995	0.756636	0.828096	0.756485	0.569668	0.755968	0.87972
0.757447	0.642464	0.756712	0.296316	0.757141	0.066096	0.756776	0.355029		0.757425	0.80612	0.758307	0.538767	0.757269	0.617197	0.757129	0.35848		0.757366	0.389854	0.756558	0.341943	0.757055	0.406923	0.757366	0.429241		0.757303	0.520762	0.758213	0.538623	0.756869	0.428684	0.757054	0.528427		0.758061	0.489244	0.7583	0.827391	0.758149	0.567775	0.757632	0.878779
0.75911	0.641474	0.758374	0.296244	0.758803	0.0656	0.758438	0.354241		0.75909	0.804403	0.759971	0.536433	0.758933	0.61472	0.758791	0.357895		0.759028	0.389332	0.75822	0.33971	0.758717	0.404858	0.759029	0.429339		0.758965	0.518504	0.759877	0.537477	0.758531	0.427432	0.758716	0.527173		0.759725	0.488505	0.759964	0.82658	0.759813	0.565696	0.759296	0.87779
0.760772	0.640316	0.760037	0.296575	0.760465	0.065105	0.760101	0.353511		0.760754	0.802604	0.761635	0.534406	0.760597	0.612248	0.760453	0.357174		0.76069	0.38913	0.759883	0.337754	0.76038	0.402913	0.760691	0.429278		0.760627	0.516417	0.761541	0.536304	0.760193	0.426142	0.760378	0.525757		0.761389	0.487691	0.761628	0.825637	0.761477	0.563446	0.76096	0.876624
0.762434	0.639128	0.761699	0.297415	0.762128	0.064495	0.761763	0.352758		0.762418	0.800751	0.763299	0.532729	0.762261	0.609759	0.762116	0.356521		0.762353	0.389117	0.761545	0.336082	0.762042	0.401045	0.762354	0.429037		0.76229	0.514389	0.763205	0.535164	0.761856	0.424903	0.762041	0.524181		0.763053	0.486684	0.763292	0.824553	0.763141	0.56114	0.762625	0.875295
0.764097	0.638222	0.763361	0.298611	0.76379	0.063787	0.763426	0.352085		0.764082	0.798812	0.764963	0.531186	0.763926	0.607148	0.763778	0.355814		0.764015	0.389134	0.763207	0.334762	0.763704	0.399268	0.764016	0.428632		0.763952	0.512395	0.764869	0.534047	0.763518	0.423828	0.763703	0.522386		0.764718	0.485683	0.764957	0.823473	0.764806	0.558802	0.764289	0.873847
0.765759	0.637643	0.765024	0.299952	0.765453	0.063028	0.765088	0.35146		0.765747	0.796828	0.766628	0.529589	0.76559	0.604452	0.765441	0.354983		0.765677	0.389239	0.76487	0.333642	0.765367	0.397585	0.765678	0.428103		0.765615	0.510492	0.766533	0.532934	0.76518	0.422808	0.765366	0.520608		0.766382	0.484624	0.766621	0.822284	0.76647	0.556548	0.765953	0.872398
0.767421	0.637381	0.766686	0.301341	0.767115	0.062233	0.76675	0.350852		0.767411	0.79485	0.768292	0.528118	0.767254	0.601667	0.767103	0.354133		0.76734	0.389439	0.766532	0.332642	0.767029	0.395959	0.767341	0.42756		0.767277	0.508628	0.768197	0.5319	0.766843	0.421827	0.767028	0.518925		0.768046	0.483556	0.768285	0.821107	0.768134	0.554353	0.767617	0.871103
0.769084	0.637328	0.768349	0.302541	0.768777	0.061502	0.768413	0.350181		0.769075	0.79285	0.769956	0.526847	0.768918	0.598805	0.768765	0.353183		0.769002	0.3898	0.768195	0.331824	0.768692	0.394648	0.769003	0.426975		0.768939	0.506855	0.769861	0.531032	0.768505	0.420823	0.76869	0.517479		0.76971	0.482499	0.769949	0.8201	0.769798	0.552367	0.769281	0.870073
0.770746	0.637526	0.770011	0.303513	0.77044	0.060935	0.770075	0.349321		0.770739	0.790862	0.77162	0.525847	0.770583	0.595998	0.770428	0.352103		0.770665	0.390224	0.769857	0.331149	0.770354	0.393475	0.770665	0.426404		0.770602	0.505153	0.771525	0.530169	0.770168	0.419877	0.770353	0.516083		0.771374	0.481409	0.771614	0.819245	0.771462	0.550578	0.770945	0.86935
0.772408	0.637914	0.771673	0.304075	0.772102	0.060537	0.771737	0.348391		0.772404	0.788962	0.773284	0.524959	0.772247	0.593331	0.77209	0.350892		0.772327	0.390671	0.771519	0.330643	0.772016	0.392407	0.772328	0.425869		0.772264	0.50358	0.773189	0.529454	0.77183	0.418987	0.772015	0.514752		0.773039	0.480175	0.773278	0.818497	0.773127	0.549082	0.77261	0.868972
0.774071	0.638499	0.773336	0.304129	0.773764	0.060171	0.7734	0.347471		0.774068	0.787095	0.774949	0.524242	0.773911	0.590892	0.773753	0.349597		0.773989	0.391228	0.773182	0.330381	0.773679	0.391398	0.77399	0.425361		0.773926	0.502058	0.774853	0.528756	0.773492	0.418023	0.773678	0.513548		0.774703	0.478942	0.774942	0.817868	0.774791	0.547898	0.774274	0.868892
0.775733	0.638944	0.774998	0.303659	0.775427	0.060047	0.775062	0.346632		0.775732	0.785224	0.776613	0.52345	0.775575	0.588757	0.775415	0.348339		0.775652	0.391768	0.774844	0.330306	0.775341	0.390478	0.775653	0.424892		0.775589	0.500705	0.776517	0.528051	0.775155	0.416996	0.77534	0.512382		0.776367	0.47782	0.776606	0.817375	0.776455	0.546839	0.775938	0.869095
0.777396	0.639461	0.77666	0.302744	0.777089	0.060114	0.776724	0.345914		0.777396	0.783242	0.778277	0.522523	0.77724	0.586876	0.777077	0.346902		0.777314	0.392297	0.776507	0.330375	0.777004	0.389506	0.777315	0.424496		0.777251	0.49944	0.778181	0.527342	0.776817	0.415999	0.777002	0.51118		0.778031	0.476769	0.77827	0.816913	0.778119	0.545945	0.777602	0.869314
0.779058	0.640006	0.778323	0.301348	0.778752	0.060171	0.778387	0.345278		0.779061	0.78126	0.779941	0.52132	0.778904	0.585167	0.77874	0.345301		0.778977	0.392786	0.778169	0.330494	0.778666	0.388543	0.778977	0.424109		0.778914	0.498356	0.779845	0.526586	0.778479	0.414904	0.778665	0.509914		0.779695	0.47598	0.779935	0.816311	0.779783	0.545077	0.779266	0.869397
0.78072	0.640443	0.779985	0.299586	0.780414	0.060309	0.780049	0.34475		0.780725	0.779233	0.781605	0.519974	0.780568	0.583596	0.780402	0.343677		0.780639	0.393117	0.779832	0.330573	0.780328	0.38761	0.78064	0.423813		0.780576	0.497391	0.781509	0.525808	0.780142	0.413878	0.780327	0.508717		0.78136	0.475226	0.781599	0.815771	0.781448	0.544181	0.780931	0.869498
0.782383	0.640812	0.781648	0.2977	0.782076	0.060493	0.781711	0.34438		0.782389	0.777169	0.78327	0.518423	0.782232	0.582226	0.782064	0.341936		0.782301	0.393183	0.781494	0.330608	0.781991	0.386726	0.782302	0.423562		0.782238	0.496551	0.783173	0.524965	0.781804	0.412903	0.78199	0.507474		0.783024	0.474734	0.783263	0.81525	0.783112	0.54337	0.782595	0.869578
0.784045	0.640913	0.78331	0.295647	0.783739	0.060649	0.783374	0.344125		0.784053	0.775149	0.784934	0.516948	0.783897	0.580991	0.783727	0.340169		0.783964	0.39302	0.783156	0.330529	0.783653	0.38587	0.783964	0.423339		0.783901	0.495938	0.784837	0.52407	0.783467	0.411887	0.783652	0.506322		0.784688	0.474323	0.784927	0.814729	0.784776	0.542398	0.784259	0.869559
0.785707	0.640711	0.784972	0.293732	0.785401	0.060784	0.785036	0.343994		0.785718	0.773141	0.786598	0.515667	0.785561	0.57983	0.785389	0.338564		0.785626	0.392587	0.784819	0.330353	0.785315	0.385089	0.785627	0.423053		0.785563	0.495491	0.786501	0.523208	0.785129	0.410916	0.785314	0.505095		0.786352	0.47392	0.786591	0.814095	0.78644	0.541318	0.785923	0.869432
0.78737	0.640248	0.786635	0.292132	0.787064	0.060904	0.786699	0.344005		0.787382	0.771233	0.788262	0.514519	0.787225	0.578773	0.787052	0.337012		0.787289	0.39196	0.786481	0.330108	0.786978	0.384429	0.787289	0.422868		0.787226	0.495075	0.788165	0.522236	0.786791	0.410061	0.786977	0.503714		0.788016	0.473522	0.788256	0.813347	0.788105	0.539904	0.787587	0.868859
0.789032	0.639503	0.788297	0.290715	0.788726	0.06094	0.788361	0.344208		0.789046	0.769612	0.789926	0.513624	0.788889	0.57784	0.788714	0.335738		0.788951	0.391055	0.788144	0.329817	0.78864	0.383921	0.788951	0.422828		0.788888	0.494674	0.789829	0.521197	0.788454	0.409301	0.788639	0.502128		0.789681	0.473193	0.78992	0.812506	0.789769	0.538353	0.789252	0.867893
0.790695	0.638501	0.789959	0.289492	0.790388	0.060871	0.790023	0.344517		0.79071	0.768178	0.791591	0.512813	0.790554	0.576983	0.790376	0.334541		0.790613	0.389956	0.789806	0.329361	0.790303	0.383535	0.790614	0.422816		0.79055	0.494274	0.791493	0.520176	0.790116	0.408787	0.790302	0.500481		0.791345	0.472913	0.791584	0.811459	0.791433	0.536478	0.790916	0.86652
0.792357	0.637242	0.791622	0.288667	0.792051	0.060656	0.791686	0.345015		0.792375	0.766866	0.793255	0.511938	0.792218	0.576128	0.792039	0.333564		0.792276	0.388736	0.791469	0.328693	0.791965	0.383368	0.792276	0.422671		0.792213	0.493753	0.793157	0.519184	0.791778	0.408586	0.791964	0.498791		0.793009	0.472728	0.793248	0.81014	0.793097	0.534253	0.79258	0.864759
0.794019	0.635898	0.793284	0.288133	0.793713	0.060413	0.793348	0.345519		0.794039	0.765798	0.794919	0.511171	0.793882	0.57512	0.793701	0.332786		0.793938	0.3875	0.793131	0.327919	0.793627	0.383384	0.793939	0.422533		0.793875	0.492987	0.794821	0.518285	0.793441	0.408729	0.793626	0.497201		0.794673	0.472525	0.794912	0.808516	0.794761	0.531804	0.794244	0.862584
0.795682	0.634614	0.794947	0.28803	0.795376	0.060112	0.79501	0.34605		0.795703	0.765069	0.796583	0.510529	0.795546	0.57383	0.795364	0.332046		0.7956	0.386107	0.794793	0.326933	0.79529	0.383656	0.795601	0.422263		0.795538	0.492043	0.796485	0.51743	0.795103	0.409377	0.795289	0.495601		0.796337	0.472187	0.796577	0.806491	0.796426	0.529108	0.795908	0.860143
0.797344	0.633318	0.796609	0.288184	0.797038	0.059552	0.796673	0.346445		0.797367	0.764621	0.798247	0.510189	0.797211	0.572354	0.797026	0.33139		0.797263	0.384655	0.796456	0.325684	0.796952	0.384099	0.797263	0.421843		0.7972	0.490727	0.798149	0.516556	0.796766	0.410428	0.796951	0.494114		0.798002	0.471813	0.798241	0.804218	0.79809	0.526212	0.797572	0.857528
0.799006	0.631919	0.798271	0.288514	0.7987	0.058775	0.798335	0.346692		0.799032	0.764312	0.799912	0.509975	0.798875	0.570859	0.798688	0.330733		0.798925	0.383071	0.798118	0.324272	0.798615	0.384617	0.798926	0.421308		0.798862	0.489212	0.799813	0.51559	0.798428	0.411697	0.798614	0.49289		0.799666	0.471291	0.799905	0.801853	0.799754	0.523467	0.799237	0.855032
0.800669	0.630345	0.799934	0.288936	0.800363	0.0577	0.799997	0.346935		0.800696	0.764117	0.801576	0.50989	0.800539	0.569382	0.800351	0.330076		0.800588	0.381492	0.799781	0.322843	0.800277	0.385174	0.800588	0.42056		0.800525	0.487491	0.801477	0.514494	0.80009	0.413035	0.800276	0.491907		0.80133	0.470618	0.801569	0.799396	0.801418	0.520973	0.800901	0.852681
0.802331	0.628726	0.801596	0.289201	0.802025	0.056358	0.80166	0.347113		0.80236	0.764023	0.80324	0.50971	0.802203	0.567927	0.802013	0.329432		0.80225	0.380091	0.801443	0.321492	0.801939	0.385617	0.80225	0.419662		0.802187	0.485701	0.803141	0.513512	0.801753	0.414286	0.801938	0.491103		0.802994	0.469675	0.803233	0.796864	0.803082	0.518528	0.802565	0.850446
0.803993	0.626925	0.803258	0.289234	0.803688	0.054859	0.803322	0.347364		0.804024	0.763893	0.804904	0.50935	0.803868	0.566512	0.803676	0.328883		0.803912	0.378705	0.803105	0.320213	0.803602	0.385965	0.803913	0.418609		0.80385	0.483555	0.804805	0.512423	0.803415	0.415425	0.803601	0.490493		0.804658	0.468424	0.804898	0.794246	0.804747	0.516203	0.804229	0.848401
0.805656	0.625118	0.804921	0.289078	0.80535	0.053259	0.804985	0.34773		0.805689	0.763727	0.806568	0.508838	0.805532	0.565177	0.805338	0.328395		0.805575	0.377437	0.804768	0.319013	0.805264	0.386211	0.805575	0.417438		0.805512	0.481303	0.806469	0.511371	0.805077	0.41643	0.805263	0.49007		0.806323	0.467057	0.806562	0.791711	0.806411	0.514177	0.805893	0.846572
0.807318	0.623223	0.806583	0.28859	0.807012	0.051613	0.806647	0.347935		0.807353	0.763561	0.808233	0.508093	0.807196	0.564014	0.807	0.328055		0.807237	0.376215	0.80643	0.317838	0.806926	0.386326	0.807238	0.416079		0.807174	0.47908	0.808133	0.510214	0.80674	0.417111	0.806926	0.489592		0.807987	0.465566	0.808226	0.789318	0.808075	0.512339	0.807558	0.844976
0.808981	0.621418	0.808246	0.287871	0.808675	0.050009	0.808309	0.348058		0.809017	0.763418	0.809897	0.507159	0.80886	0.562912	0.808663	0.327739		0.8089	0.375171	0.808093	0.316645	0.808589	0.386264	0.8089	0.414481		0.808837	0.47707	0.809797	0.50898	0.808402	0.417463	0.808588	0.488986		0.809651	0.463915	0.80989	0.787024	0.809739	0.510612	0.809222	0.843723
0.810643	0.619743	0.809908	0.287094	0.810337	0.048531	0.809972	0.348131		0.810681	0.763288	0.811561	0.505976	0.810525	0.561776	0.810325	0.327351		0.810562	0.374239	0.809755	0.315458	0.810251	0.385985	0.810562	0.412859		0.810499	0.475295	0.811461	0.507628	0.810065	0.417476	0.81025	0.488321		0.811315	0.462163	0.811554	0.784754	0.811403	0.508857	0.810886	0.842689
0.812305	0.618209	0.81157	0.286175	0.811999	0.047101	0.811634	0.348159		0.812346	0.763243	0.813225	0.504726	0.812189	0.560568	0.811987	0.32684		0.812224	0.373448	0.811418	0.314341	0.811914	0.385477	0.812225	0.411279		0.812161	0.473847	0.813125	0.506109	0.811727	0.417067	0.811913	0.487519		0.812979	0.460351	0.813219	0.782644	0.813068	0.507071	0.81255	0.841859
0.813968	0.616923	0.813233	0.285155	0.813662	0.045772	0.813296	0.348048		0.81401	0.763308	0.814889	0.503408	0.813853	0.559263	0.81365	0.326238		0.813887	0.372608	0.81308	0.313357	0.813576	0.384802	0.813887	0.409807		0.813824	0.472779	0.814789	0.50444	0.813389	0.416117	0.813575	0.486644		0.814644	0.458612	0.814883	0.780722	0.814732	0.505286	0.814214	0.841292
0.81563	0.61574	0.814895	0.28419	0.815324	0.044548	0.814959	0.347758		0.815674	0.763363	0.816554	0.502111	0.815517	0.55788	0.815312	0.325556		0.815549	0.371791	0.814742	0.312522	0.815238	0.383903	0.815549	0.408513		0.815486	0.472081	0.816453	0.502649	0.815052	0.414765	0.815238	0.485715		0.816308	0.457054	0.816547	0.778961	0.816396	0.503567	0.815879	0.840658
0.817292	0.614627	0.816557	0.283193	0.816987	0.043436	0.816621	0.347356		0.817338	0.76336	0.818218	0.500871	0.817182	0.556431	0.816975	0.324906		0.817212	0.37118	0.816405	0.311803	0.816901	0.38283	0.817212	0.407553		0.817149	0.471751	0.818117	0.500901	0.816714	0.412833	0.8169	0.484791		0.817972	0.455654	0.818211	0.777481	0.81806	0.501917	0.817543	0.839951
0.818955	0.613879	0.81822	0.282221	0.818649	0.042465	0.818283	0.346867		0.819003	0.76329	0.819882	0.499574	0.818846	0.554892	0.818637	0.324227		0.818874	0.370824	0.818067	0.311189	0.818563	0.381649	0.818874	0.406967		0.818811	0.471665	0.819781	0.499268	0.818376	0.410467	0.818562	0.483904		0.819636	0.454387	0.819876	0.776077	0.819725	0.500312	0.819207	0.83904
0.820617	0.61335	0.819882	0.281332	0.820311	0.041693	0.819946	0.346311		0.820667	0.763201	0.821546	0.498276	0.82051	0.553245	0.820299	0.323681		0.820536	0.370618	0.81973	0.310591	0.820226	0.380323	0.820536	0.406612		0.820473	0.471748	0.821445	0.497956	0.820039	0.407956	0.820225	0.48302		0.8213	0.453425	0.82154	0.774701	0.821389	0.498745	0.820871	0.837826
0.822279	0.613016	0.821545	0.280624	0.821974	0.041077	0.821608	0.345678		0.822331	0.763124	0.82321	0.497188	0.822174	0.55151	0.821962	0.323347		0.822199	0.370714	0.821392	0.309872	0.821888	0.378981	0.822199	0.406616		0.822136	0.471902	0.823109	0.496872	0.821701	0.405359	0.821887	0.482035		0.822965	0.452609	0.823204	0.773421	0.823053	0.49728	0.822535	0.836396
0.823942	0.612955	0.823207	0.280104	0.823636	0.040532	0.82327	0.345032		0.823995	0.763106	0.824875	0.496242	0.823839	0.549701	0.823624	0.323056		0.823861	0.371048	0.823055	0.30899	0.82355	0.377677	0.823861	0.406924		0.823798	0.472196	0.824773	0.49593	0.823364	0.402763	0.82355	0.481059		0.824629	0.451905	0.824868	0.772288	0.824717	0.495804	0.824199	0.834793
0.825604	0.613071	0.824869	0.279706	0.825299	0.040053	0.824933	0.344172		0.82566	0.763136	0.826539	0.495443	0.825503	0.547941	0.825287	0.322775		0.825523	0.371586	0.824717	0.307945	0.825213	0.37641	0.825524	0.407365		0.825461	0.472445	0.826437	0.495161	0.825026	0.400222	0.825212	0.480044		0.826293	0.451172	0.826532	0.771233	0.826381	0.494343	0.825864	0.833163
0.827267	0.613401	0.826532	0.279506	0.826961	0.039665	0.826595	0.343332		0.827324	0.76311	0.828203	0.494714	0.827167	0.546299	0.826949	0.322393		0.827186	0.372344	0.826379	0.306754	0.826875	0.375195	0.827186	0.407886		0.827123	0.472626	0.828101	0.494474	0.826688	0.397708	0.826874	0.47909		0.827957	0.450422	0.828197	0.770177	0.828046	0.493104	0.827528	0.831469
0.828929	0.613764	0.828194	0.279506	0.828623	0.03935	0.828258	0.342454		0.828988	0.76293	0.829867	0.493941	0.828831	0.54476	0.828611	0.32185		0.828848	0.373243	0.828042	0.305509	0.828538	0.374032	0.828848	0.408297		0.828785	0.472543	0.829765	0.493959	0.828351	0.395317	0.828537	0.478331		0.829621	0.449589	0.829861	0.769206	0.82971	0.492101	0.829192	0.829511
0.830591	0.614187	0.829857	0.279574	0.830286	0.038985	0.82992	0.341396		0.830652	0.762526	0.831532	0.493017	0.830496	0.543399	0.830274	0.321385		0.830511	0.374087	0.829704	0.304271	0.8302	0.372875	0.830511	0.408588		0.830448	0.472054	0.831429	0.493475	0.830013	0.393159	0.830199	0.477765		0.831286	0.448782	0.831525	0.768337	0.831374	0.491402	0.830856	0.827368
0.832254	0.614685	0.831519	0.279758	0.831948	0.038595	0.831582	0.340307		0.832317	0.761872	0.833196	0.491997	0.83216	0.542213	0.831936	0.320968		0.832173	0.374716	0.831367	0.303055	0.831862	0.371694	0.832173	0.408759		0.83211	0.471306	0.833093	0.49301	0.831675	0.391139	0.831861	0.477237		0.83295	0.447933	0.833189	0.767437	0.833038	0.490973	0.83252	0.825122
0.833916	0.615228	0.833181	0.280019	0.833611	0.0381	0.833245	0.339136		0.833981	0.760904	0.83486	0.490924	0.833824	0.541211	0.833598	0.320554		0.833835	0.375192	0.833029	0.301722	0.833525	0.37046	0.833835	0.408749		0.833773	0.470164	0.834757	0.492579	0.833338	0.389287	0.833524	0.476791		0.834614	0.446911	0.834853	0.766526	0.834702	0.490703	0.834185	0.822609
0.835578	0.615813	0.834844	0.280406	0.835273	0.037406	0.834907	0.337964		0.835645	0.759678	0.836524	0.489807	0.835489	0.540507	0.835261	0.320314		0.835498	0.375527	0.834691	0.300151	0.835187	0.369287	0.835498	0.408597		0.835435	0.468865	0.836421	0.492213	0.835	0.387614	0.835186	0.476415		0.836278	0.445703	0.836518	0.765555	0.836367	0.490495	0.835849	0.819932
0.837241	0.616597	0.836506	0.280745	0.836935	0.036515	0.836569	0.336984		0.837309	0.75835	0.838188	0.488587	0.837153	0.540103	0.836923	0.320236		0.83716	0.375684	0.836354	0.298404	0.836849	0.368083	0.83716	0.408204		0.837097	0.467515	0.838085	0.491845	0.836663	0.386098	0.836849	0.476202		0.837942	0.44417	0.838182	0.764486	0.838031	0.490281	0.837513	0.817176
0.838903	0.617438	0.838168	0.280912	0.838598	0.035402	0.838232	0.33625		0.838974	0.757066	0.839853	0.487317	0.838817	0.540072	0.838586	0.32023		0.838823	0.375616	0.838016	0.296573	0.838512	0.36684	0.838823	0.407598		0.83876	0.466194	0.839749	0.491398	0.838325	0.384842	0.838511	0.475928		0.839607	0.442592	0.839846	0.763256	0.839695	0.490213	0.839177	0.814434
0.840565	0.618419	0.839831	0.280994	0.84026	0.034088	0.839894	0.335778		0.840638	0.755891	0.841517	0.485866	0.840481	0.540398	0.840248	0.320306		0.840485	0.375325	0.839679	0.294763	0.840174	0.365719	0.840485	0.406723		0.840422	0.465026	0.841413	0.49078	0.839987	0.383652	0.840173	0.475538		0.841271	0.440752	0.84151	0.762052	0.841359	0.490258	0.840841	0.811678
0.842228	0.619383	0.841493	0.280938	0.841923	0.032666	0.841556	0.335501		0.842302	0.754877	0.843181	0.484286	0.842146	0.540799	0.84191	0.320346		0.842147	0.37485	0.841341	0.293042	0.841837	0.364787	0.842147	0.40561		0.842084	0.464041	0.843077	0.489996	0.84165	0.382542	0.841836	0.475014		0.842935	0.438809	0.843174	0.761008	0.843023	0.490464	0.842506	0.809058
0.84389	0.620375	0.843156	0.280675	0.843585	0.03125	0.843219	0.335363		0.843966	0.753914	0.844845	0.482733	0.84381	0.541258	0.843573	0.320309		0.84381	0.3742	0.843004	0.291461	0.843499	0.364045	0.84381	0.404178		0.843747	0.46324	0.844741	0.489175	0.843312	0.381361	0.843498	0.474365		0.844599	0.436987	0.844839	0.75997	0.844688	0.490766	0.84417	0.806509
0.845553	0.621237	0.844818	0.280224	0.845247	0.029914	0.844881	0.335255		0.845631	0.752959	0.846509	0.481286	0.845474	0.541822	0.845235	0.320128		0.845472	0.373392	0.844666	0.29011	0.845161	0.363437	0.845472	0.402599		0.845409	0.462668	0.846405	0.488338	0.844974	0.380125	0.845161	0.473595		0.846263	0.435545	0.846503	0.758802	0.846352	0.491119	0.845834	0.804041
0.847215	0.62188	0.84648	0.27964	0.84691	0.028728	0.846543	0.335266		0.847295	0.752072	0.848174	0.479973	0.847138	0.542429	0.846898	0.319845		0.847135	0.372454	0.846328	0.289102	0.846824	0.362882	0.847134	0.401061		0.847072	0.46217	0.848069	0.487586	0.846637	0.379019	0.846823	0.47272		0.847928	0.434229	0.848167	0.757568	0.848016	0.491299	0.847498	0.801744
0.848877	0.622331	0.848143	0.278778	0.848572	0.027717	0.848206	0.33535		0.848959	0.751225	0.849838	0.478827	0.848803	0.542975	0.84856	0.319515		0.848797	0.371466	0.847991	0.288409	0.848486	0.362347	0.848797	0.399784		0.848734	0.461737	0.849733	0.48688	0.848299	0.378026	0.848485	0.471701		0.849592	0.433168	0.849831	0.756361	0.84968	0.491131	0.849162	0.799399
0.85054	0.622535	0.849805	0.277705	0.850234	0.026966	0.849868	0.33549		0.850623	0.750434	0.851502	0.477985	0.850467	0.543386	0.850222	0.319113		0.850459	0.370515	0.849653	0.287981	0.850148	0.361759	0.850459	0.398913		0.850396	0.461436	0.851397	0.486342	0.849962	0.376976	0.850148	0.470688		0.851256	0.432345	0.851495	0.755042	0.851345	0.490581	0.850827	0.797245
0.852202	0.62256	0.851467	0.276297	0.851897	0.026391	0.851531	0.335597		0.852288	0.749706	0.853166	0.477306	0.852131	0.543708	0.851885	0.318586		0.852122	0.369755	0.851316	0.287833	0.851811	0.361058	0.852121	0.3984		0.852059	0.46115	0.853061	0.486106	0.851624	0.375861	0.85181	0.469665		0.85292	0.431557	0.85316	0.753649	0.853009	0.489736	0.852491	0.795305
0.853864	0.622432	0.85313	0.274651	0.853559	0.025998	0.853193	0.335686		0.853952	0.74909	0.85483	0.476733	0.853795	0.543969	0.853547	0.318016		0.853784	0.369191	0.852978	0.287937	0.853473	0.360374	0.853784	0.398016		0.853721	0.460898	0.854725	0.485994	0.853286	0.374656	0.853473	0.468706		0.854585	0.430882	0.854824	0.752386	0.854673	0.488798	0.854155	0.79344
0.855527	0.622169	0.854792	0.272757	0.855222	0.025799	0.854855	0.335739		0.855616	0.748567	0.856495	0.47646	0.85546	0.544102	0.855209	0.317444		0.855447	0.368867	0.854641	0.288373	0.855136	0.359715	0.855446	0.397839		0.855384	0.460653	0.856389	0.485973	0.854949	0.373373	0.855135	0.467793		0.856249	0.430281	0.856488	0.751301	0.856337	0.487659	0.855819	0.791874
0.857189	0.621758	0.856455	0.270643	0.856884	0.025818	0.856518	0.3357		0.85728	0.748014	0.858159	0.47607	0.857124	0.544041	0.856872	0.316743		0.857109	0.36859	0.856303	0.289126	0.856798	0.35904	0.857109	0.397781		0.857046	0.460355	0.858053	0.485936	0.856611	0.372014	0.856797	0.466747		0.857913	0.429783	0.858152	0.75038	0.858001	0.486476	0.857483	0.790539
0.858851	0.621214	0.858117	0.268498	0.858546	0.026151	0.85818	0.335519		0.858945	0.747349	0.859823	0.475584	0.858788	0.543822	0.858534	0.315991		0.858771	0.368302	0.857965	0.290071	0.85846	0.358437	0.858771	0.397684		0.858708	0.459856	0.859717	0.485926	0.858273	0.370554	0.85846	0.465537		0.859577	0.429281	0.859816	0.749782	0.859666	0.485334	0.859147	0.789412
0.860514	0.620632	0.859779	0.266371	0.860209	0.026789	0.859842	0.335212		0.860609	0.746469	0.861487	0.475052	0.860452	0.543306	0.860197	0.315263		0.860434	0.368007	0.859628	0.291121	0.860123	0.357941	0.860433	0.397448		0.860371	0.45914	0.861381	0.485813	0.859936	0.369013	0.860122	0.4643		0.861241	0.428734	0.861481	0.749274	0.86133	0.484138	0.860812	0.788637
0.862176	0.620101	0.861442	0.264264	0.861871	0.027547	0.861505	0.334796		0.862273	0.745368	0.863151	0.474564	0.862117	0.542533	0.861859	0.314519		0.862096	0.367598	0.86129	0.292191	0.861785	0.357446	0.862096	0.397083		0.862033	0.458239	0.863045	0.485664	0.861598	0.367572	0.861785	0.463078		0.862906	0.428099	0.863145	0.748653	0.862994	0.48281	0.862476	0.788052
0.863839	0.619656	0.863104	0.262325	0.863534	0.028328	0.863167	0.334243		0.863937	0.744072	0.864816	0.473907	0.863781	0.541658	0.863521	0.313773		0.863759	0.367013	0.862953	0.293171	0.863448	0.356926	0.863758	0.396527		0.863696	0.457086	0.864709	0.485453	0.863261	0.366375	0.863447	0.461881		0.86457	0.427339	0.864809	0.747908	0.864658	0.481401	0.86414	0.787577
0.865501	0.619312	0.864766	0.26065	0.865196	0.029011	0.864829	0.333672		0.865602	0.74257	0.86648	0.472866	0.865445	0.540569	0.865184	0.313141		0.865421	0.366288	0.864615	0.293871	0.86511	0.356371	0.86542	0.395881		0.865358	0.455721	0.866373	0.485186	0.864923	0.365354	0.865109	0.460711		0.866234	0.426342	0.866473	0.74714	0.866322	0.479944	0.865804	0.787253
0.867163	0.619036	0.866429	0.259319	0.866858	0.029561	0.866492	0.333097		0.867266	0.740872	0.868144	0.471585	0.867109	0.539212	0.866846	0.312531		0.867083	0.365476	0.866278	0.294191	0.866772	0.355793	0.867083	0.39509		0.86702	0.454155	0.868037	0.484828	0.866585	0.364479	0.866772	0.459619		0.867898	0.425159	0.868138	0.746392	0.867987	0.478355	0.867468	0.786885
0.868826	0.618947	0.868091	0.258244	0.868521	0.029899	0.868154	0.332505		0.86893	0.738985	0.869808	0.470054	0.868774	0.537704	0.868509	0.311953		0.868746	0.364594	0.86794	0.294162	0.868435	0.355209	0.868745	0.394182		0.868683	0.452572	0.869701	0.484336	0.868248	0.363846	0.868434	0.458567		0.869562	0.423705	0.869802	0.745587	0.869651	0.476829	0.869133	0.786408
0.870488	0.619084	0.869754	0.257408	0.870183	0.029929	0.869816	0.33186		0.870595	0.737015	0.871472	0.468527	0.870438	0.536173	0.870171	0.311413		0.870408	0.363689	0.869602	0.293767	0.870097	0.354669	0.870408	0.393085		0.870345	0.451005	0.871365	0.483819	0.86991	0.363462	0.870097	0.457524		0.871227	0.422065	0.871466	0.744778	0.871315	0.475347	0.870797	0.785802
0.87215	0.619242	0.871416	0.256968	0.871846	0.029767	0.871479	0.331177		0.872259	0.734988	0.873137	0.466832	0.872102	0.534597	0.871833	0.310931		0.87207	0.362707	0.871265	0.293023	0.87176	0.354296	0.87207	0.391874		0.872007	0.449558	0.873029	0.483195	0.871572	0.363297	0.871759	0.45644		0.872891	0.420441	0.87313	0.743938	0.872979	0.473923	0.872461	0.785001
0.873813	0.619501	0.873078	0.25705	0.873508	0.029353	0.873141	0.330551		0.873923	0.732837	0.874801	0.465087	0.873766	0.532916	0.873496	0.310401		0.873733	0.361594	0.872927	0.291953	0.873422	0.354061	0.873732	0.390707		0.87367	0.448163	0.874693	0.482418	0.873235	0.36336	0.873421	0.455325		0.874555	0.41893	0.874794	0.743095	0.874643	0.472489	0.874125	0.784122
0.875475	0.619805	0.874741	0.257622	0.87517	0.028779	0.874804	0.329917		0.875587	0.730536	0.876465	0.463296	0.875431	0.531211	0.875158	0.309849		0.875395	0.360367	0.87459	0.290603	0.875084	0.35388	0.875395	0.389689		0.875332	0.446851	0.876357	0.481569	0.874897	0.363608	0.875084	0.454111		0.876219	0.417474	0.876459	0.742194	0.876308	0.471111	0.875789	0.783252
0.877137	0.620084	0.876403	0.258598	0.876833	0.028099	0.876466	0.329263		0.877252	0.728054	0.878129	0.461482	0.877095	0.529583	0.876821	0.309287		0.877058	0.358997	0.876252	0.288951	0.876747	0.353725	0.877057	0.388678		0.876995	0.445622	0.878021	0.480531	0.87656	0.364042	0.876746	0.452938		0.877883	0.416281	0.878123	0.741274	0.877972	0.469737	0.877454	0.782218
0.8788	0.620406	0.878066	0.259977	0.878495	0.027378	0.878128	0.328613		0.878916	0.72545	0.879793	0.459702	0.878759	0.528053	0.878483	0.308756		0.87872	0.357644	0.877914	0.287095	0.878409	0.353558	0.878719	0.38779		0.878657	0.444435	0.879685	0.479411	0.878222	0.364479	0.878408	0.451808		0.879548	0.415122	0.879787	0.740319	0.879636	0.468418	0.879118	0.781073
0.880462	0.620816	0.879728	0.261606	0.880158	0.026543	0.879791	0.327957		0.88058	0.722796	0.881458	0.45813	0.880423	0.526624	0.880145	0.308288		0.880382	0.356248	0.879577	0.285146	0.880071	0.353258	0.880382	0.387074		0.880319	0.443407	0.881349	0.478341	0.879884	0.364909	0.880071	0.45066		0.881212	0.414053	0.881451	0.739318	0.8813	0.467214	0.880782	0.77982
0.882125	0.62126	0.88139	0.263398	0.88182	0.025652	0.881453	0.327299		0.882244	0.720085	0.883122	0.456625	0.882088	0.525303	0.881808	0.307893		0.882045	0.354958	0.881239	0.283194	0.881734	0.352747	0.882044	0.386602		0.881982	0.442487	0.883013	0.477396	0.881547	0.365304	0.881733	0.449357		0.882876	0.412976	0.883115	0.738332	0.882964	0.466129	0.882446	0.778261
0.883787	0.621644	0.883053	0.265185	0.883482	0.024875	0.883115	0.32665		0.883909	0.717385	0.884786	0.455277	0.883752	0.524057	0.88347	0.307576		0.883707	0.35378	0.882902	0.281246	0.883396	0.3521	0.883706	0.386281		0.883644	0.441702	0.884677	0.476416	0.883209	0.365639	0.883396	0.447953		0.88454	0.411881	0.88478	0.737396	0.884629	0.465004	0.88411	0.77676
0.885449	0.621956	0.884715	0.266847	0.885145	0.024128	0.884778	0.326201		0.885573	0.7148	0.88645	0.45403	0.885416	0.522923	0.885132	0.307267		0.88537	0.352823	0.884564	0.279351	0.885059	0.351365	0.885369	0.386157		0.885307	0.441025	0.886341	0.475472	0.884871	0.365981	0.885058	0.446505		0.886204	0.410854	0.886444	0.736375	0.886293	0.463956	0.885774	0.775187
0.887112	0.622298	0.886377	0.268294	0.886807	0.02344	0.88644	0.325953		0.887237	0.712334	0.888114	0.452859	0.88708	0.521855	0.886795	0.307031		0.887032	0.352042	0.886227	0.277642	0.886721	0.350592	0.887031	0.386072		0.886969	0.440399	0.888005	0.474636	0.886534	0.366342	0.88672	0.444975		0.887869	0.409842	0.888108	0.735322	0.887957	0.462954	0.887439	0.773566
0.888774	0.622667	0.88804	0.26944	0.888469	0.022837	0.888102	0.325829		0.888901	0.710009	0.889779	0.4517	0.888745	0.520769	0.888457	0.306881		0.888694	0.351532	0.887889	0.276184	0.888383	0.349867	0.888694	0.385891		0.888631	0.43976	0.889669	0.473921	0.888196	0.366502	0.888383	0.443363		0.889533	0.408831	0.889772	0.734297	0.889621	0.462009	0.889103	0.77207
0.890436	0.62293	0.889702	0.270385	0.890132	0.022314	0.889765	0.325856		0.890566	0.707782	0.891443	0.450476	0.890409	0.519632	0.89012	0.306811		0.890357	0.351271	0.889551	0.274966	0.890046	0.349214	0.890356	0.385503		0.890294	0.438972	0.891333	0.473228	0.889859	0.366423	0.890045	0.441666		0.891197	0.407967	0.891436	0.733119	0.891286	0.461071	0.890767	0.770786
0.892099	0.623128	0.891365	0.270982	0.891794	0.021855	0.891427	0.326093		0.89223	0.705589	0.893107	0.449123	0.892073	0.518527	0.891782	0.306826		0.892019	0.351079	0.891214	0.273976	0.891708	0.348628	0.892018	0.384957		0.891956	0.438107	0.892997	0.472526	0.891521	0.366059	0.891708	0.439961		0.892861	0.407264	0.893101	0.731969	0.89295	0.460232	0.892431	0.769825
0.893761	0.62324	0.893027	0.271205	0.893457	0.021444	0.893089	0.326448		0.893894	0.703498	0.894771	0.447685	0.893737	0.517529	0.893444	0.306864		0.893682	0.35092	0.892876	0.273177	0.893371	0.348069	0.893681	0.38412		0.893619	0.437158	0.894661	0.471735	0.893183	0.365282	0.89337	0.438186		0.894525	0.406644	0.894765	0.730738	0.894614	0.459425	0.894095	0.769086
0.895423	0.623183	0.894689	0.271105	0.895119	0.021207	0.894752	0.326755		0.895558	0.701716	0.896435	0.446165	0.895402	0.516667	0.895107	0.30694		0.895344	0.350637	0.894539	0.272569	0.895033	0.347477	0.895343	0.382948		0.895281	0.436201	0.896325	0.470957	0.894846	0.36416	0.895032	0.436403		0.89619	0.406067	0.896429	0.729501	0.896278	0.458701	0.89576	0.768384
0.897086	0.62288	0.896352	0.270702	0.896781	0.021235	0.896414	0.327059		0.897223	0.700231	0.8981	0.444571	0.897066	0.515927	0.896769	0.307016		0.897006	0.350291	0.896201	0.272109	0.896695	0.346888	0.897005	0.38154		0.896943	0.435232	0.897989	0.470116	0.896508	0.362856	0.896695	0.434639		0.897854	0.40556	0.898093	0.728215	0.897942	0.458104	0.897424	0.767776
0.898748	0.622277	0.898014	0.269965	0.898444	0.021653	0.898077	0.327308		0.898887	0.698953	0.899764	0.443028	0.89873	0.515272	0.898431	0.30706		0.898669	0.349866	0.897864	0.271668	0.898358	0.346407	0.898668	0.380059		0.898606	0.434174	0.899653	0.469162	0.89817	0.361352	0.898357	0.432891		0.899518	0.405058	0.899757	0.726952	0.899607	0.457499	0.899088	0.767309
0.900411	0.621411	0.899676	0.268991	0.900106	0.02275	0.899739	0.32741		0.900551	0.697901	0.901428	0.441496	0.900394	0.514706	0.900094	0.306988		0.900331	0.34923	0.899526	0.271293	0.90002	0.34599	0.90033	0.378538		0.900268	0.433028	0.901317	0.468026	0.899833	0.359823	0.90002	0.4313		0.901182	0.404617	0.901422	0.725743	0.901271	0.456857	0.900752	0.766811
0.902073	0.620179	0.901339	0.26782	0.901769	0.024705	0.901401	0.327317		0.902215	0.697101	0.903092	0.440023	0.902059	0.514185	0.901756	0.306779		0.901993	0.348419	0.901188	0.270822	0.901682	0.34557	0.901992	0.376974		0.90193	0.431738	0.902981	0.466785	0.901495	0.358337	0.901682	0.429902		0.902846	0.40421	0.903086	0.724642	0.902935	0.456139	0.902416	0.76611
0.903735	0.618663	0.903001	0.266593	0.903431	0.027496	0.903064	0.327132		0.90388	0.696489	0.904756	0.438654	0.903723	0.513638	0.903419	0.306441		0.903656	0.347537	0.902851	0.270221	0.903345	0.345077	0.903655	0.37543		0.903593	0.43036	0.904645	0.465411	0.903158	0.356917	0.903344	0.428745		0.904511	0.403941	0.90475	0.72364	0.904599	0.455407	0.904081	0.765318
0.905398	0.617148	0.904664	0.265357	0.905093	0.03107	0.904726	0.326692		0.905544	0.695876	0.906421	0.437369	0.905387	0.513064	0.905081	0.306078		0.905318	0.346621	0.904513	0.269607	0.905007	0.34437	0.905317	0.374014		0.905255	0.428989	0.906309	0.463988	0.90482	0.355453	0.905007	0.427788		0.906175	0.403877	0.906414	0.722711	0.906263	0.454615	0.905745	0.764423
0.90706	0.615623	0.906326	0.264187	0.906756	0.035081	0.906388	0.32601		0.907208	0.695241	0.908085	0.436307	0.907051	0.512447	0.906743	0.305727		0.906981	0.345725	0.906176	0.268962	0.90667	0.343374	0.90698	0.372787		0.906918	0.427667	0.907973	0.46242	0.906482	0.353991	0.906669	0.42696		0.907839	0.403942	0.908078	0.721789	0.907928	0.453738	0.907409	0.763416
0.908722	0.614181	0.907988	0.263089	0.908418	0.039074	0.908051	0.325056		0.908872	0.694674	0.909749	0.435422	0.908716	0.511863	0.908406	0.305416		0.908643	0.344829	0.907838	0.268116	0.908332	0.342184	0.908642	0.371781		0.90858	0.426473	0.909638	0.460742	0.908145	0.352584	0.908332	0.426329		0.909503	0.404125	0.909743	0.720909	0.909592	0.452833	0.909073	0.762291
0.910385	0.612881	0.909651	0.262031	0.910081	0.042729	0.909713	0.323878		0.910537	0.694153	0.911413	0.434608	0.91038	0.511405	0.910068	0.305157		0.910305	0.343735	0.9095	0.267045	0.909994	0.340787	0.910304	0.371165		0.910242	0.42532	0.911301	0.459022	0.909807	0.351358	0.909994	0.425949		0.911167	0.404364	0.911407	0.719944	0.911256	0.451878	0.910737	0.760985
0.912047	0.611713	0.911313	0.261029	0.911743	0.045989	0.911375	0.322425		0.912201	0.693651	0.913078	0.434078	0.912044	0.510946	0.911731	0.304965		0.911968	0.34267	0.911163	0.265775	0.911657	0.339209	0.911967	0.370894		0.911905	0.424223	0.912966	0.457222	0.911469	0.350451	0.911656	0.425816		0.912832	0.404604	0.913071	0.718781	0.91292	0.450934	0.912402	0.759508
0.913709	0.610878	0.912975	0.260205	0.913405	0.048712	0.913038	0.320733		0.913865	0.693123	0.914742	0.433727	0.913708	0.510585	0.913393	0.304868		0.91363	0.34191	0.912825	0.26439	0.913319	0.33751	0.913629	0.370984		0.913567	0.423281	0.91463	0.455385	0.913132	0.349941	0.913319	0.425795		0.914496	0.404866	0.914735	0.71746	0.914584	0.450173	0.914066	0.757795
0.915372	0.610285	0.914638	0.259527	0.915068	0.050889	0.9147	0.318882		0.915529	0.692483	0.916406	0.433614	0.915373	0.510373	0.915055	0.304837		0.915293	0.341616	0.914488	0.262952	0.914982	0.335842	0.915291	0.371483		0.91523	0.42248	0.916294	0.453562	0.914794	0.349926	0.914981	0.425791		0.91616	0.405113	0.9164	0.715868	0.916249	0.449498	0.91573	0.755995
0.917034	0.609993	0.9163	0.258999	0.91673	0.052498	0.916363	0.317023		0.917194	0.691566	0.91807	0.433706	0.917037	0.510234	0.916718	0.304888		0.916955	0.341851	0.91615	0.261482	0.916644	0.334307	0.916954	0.372326		0.916892	0.421684	0.917958	0.451843	0.916457	0.35036	0.916644	0.425756		0.917824	0.405327	0.918064	0.714106	0.917913	0.448761	0.917394	0.754205
0.918697	0.610106	0.917963	0.258679	0.918392	0.053548	0.918025	0.315212		0.918858	0.690484	0.919734	0.433913	0.918701	0.51008	0.91838	0.305079		0.918617	0.342577	0.917813	0.260075	0.918306	0.332779	0.918616	0.373409		0.918554	0.420901	0.919622	0.450269	0.918119	0.351166	0.918306	0.425774		0.919488	0.405448	0.919728	0.712236	0.919577	0.447984	0.919058	0.752404
0.920359	0.610559	0.919625	0.258454	0.920055	0.053783	0.919687	0.31362		0.920522	0.689292	0.921399	0.434051	0.920365	0.50986	0.920043	0.305339		0.92028	0.343737	0.919475	0.258799	0.919969	0.331155	0.920279	0.37465		0.920217	0.420231	0.921286	0.448968	0.919781	0.352401	0.919968	0.42581		0.921153	0.405447	0.921392	0.710034	0.921241	0.447105	0.920722	0.75056
0.922021	0.611292	0.921287	0.258299	0.921717	0.053007	0.92135	0.312307		0.922186	0.688032	0.923063	0.434181	0.92203	0.509563	0.921705	0.305613		0.921942	0.34521	0.921137	0.25766	0.921631	0.329516	0.921941	0.376015		0.921879	0.419666	0.92295	0.447905	0.921444	0.353894	0.921631	0.425896		0.922817	0.405276	0.923056	0.707518	0.922906	0.446075	0.922387	0.748917
0.923684	0.612385	0.92295	0.258224	0.92338	0.051116	0.923012	0.311355		0.923851	0.686771	0.924727	0.434006	0.923694	0.509224	0.923367	0.305914		0.923605	0.346736	0.9228	0.256672	0.923294	0.327988	0.923603	0.377477		0.923541	0.419125	0.924614	0.447205	0.923106	0.355357	0.923293	0.426056		0.924481	0.404903	0.924721	0.705036	0.92457	0.444885	0.924051	0.747456
0.925346	0.613638	0.924612	0.258148	0.925042	0.048138	0.924674	0.310646		0.925515	0.685581	0.926391	0.43364	0.925358	0.508862	0.92503	0.306088		0.925267	0.348056	0.924462	0.255832	0.924956	0.326721	0.925266	0.378926		0.925204	0.418633	0.926278	0.446845	0.924769	0.356745	0.924956	0.426287		0.926145	0.404163	0.926385	0.702326	0.926234	0.443448	0.925715	0.746162
0.927008	0.614843	0.926274	0.258044	0.926704	0.04431	0.926337	0.310078		0.927179	0.684472	0.928055	0.432929	0.927022	0.508474	0.926692	0.305919		0.926929	0.34902	0.926125	0.255089	0.926618	0.325709	0.926928	0.380267		0.926866	0.418178	0.927942	0.446647	0.926431	0.35798	0.926618	0.426538		0.927809	0.402946	0.928049	0.699386	0.927898	0.441761	0.927379	0.745003
0.928671	0.615886	0.927937	0.257893	0.928367	0.040134	0.927999	0.309641		0.928843	0.683421	0.92972	0.432096	0.928687	0.508052	0.928354	0.305356		0.928592	0.349603	0.927787	0.254446	0.928281	0.324956	0.92859	0.381424		0.928529	0.417695	0.929606	0.446678	0.928093	0.358935	0.92828	0.426599		0.929474	0.401316	0.929713	0.696584	0.929562	0.439888	0.929043	0.744152
0.930333	0.616668	0.929599	0.257714	0.930029	0.03609	0.929661	0.309307		0.930508	0.682447	0.931384	0.431296	0.930351	0.507576	0.930017	0.304416		0.930254	0.349899	0.92945	0.253999	0.929943	0.324447	0.930253	0.382301		0.930191	0.417229	0.93127	0.446813	0.929756	0.359468	0.929943	0.426394		0.931138	0.399266	0.931377	0.694054	0.931227	0.437907	0.930708	0.743639
0.931995	0.617288	0.931262	0.257548	0.931692	0.032413	0.931324	0.309062		0.932172	0.681615	0.933048	0.430503	0.932015	0.50702	0.931679	0.303083		0.931916	0.349912	0.931112	0.25375	0.931605	0.324106	0.931915	0.382788		0.931853	0.416787	0.932934	0.446972	0.931418	0.359574	0.931605	0.42591		0.932802	0.396884	0.933042	0.691972	0.932891	0.435889	0.932372	0.743411
0.933658	0.617652	0.932924	0.257222	0.933354	0.029273	0.932986	0.308899		0.933836	0.680986	0.934712	0.429693	0.93368	0.506336	0.933342	0.301406		0.933579	0.349631	0.932774	0.253627	0.933268	0.323839	0.933578	0.382781		0.933516	0.416286	0.934598	0.447215	0.93308	0.359302	0.933268	0.425151		0.934466	0.394224	0.934706	0.690302	0.934555	0.433713	0.934036	0.743426
0.93532	0.617774	0.934586	0.256721	0.935016	0.026717	0.934648	0.308914		0.9355	0.680562	0.936376	0.428773	0.935344	0.505475	0.935004	0.299507		0.935241	0.349041	0.934437	0.253496	0.93493	0.323577	0.93524	0.382291		0.935178	0.415708	0.936262	0.447387	0.934743	0.358573	0.93493	0.424192		0.936131	0.3913	0.93637	0.68893	0.936219	0.431432	0.9357	0.743468
0.936983	0.617718	0.936249	0.256049	0.936679	0.024577	0.936311	0.309099		0.937165	0.680375	0.938041	0.427678	0.937008	0.50447	0.936666	0.297389		0.936904	0.348181	0.936099	0.253307	0.936593	0.323288	0.936902	0.381311		0.936841	0.41505	0.937926	0.447401	0.936405	0.357402	0.936592	0.423107		0.937795	0.388246	0.938034	0.687932	0.937883	0.429118	0.937364	0.743489
0.938645	0.617522	0.937911	0.25507	0.938341	0.022759	0.937973	0.309401		0.938829	0.680356	0.939705	0.426504	0.938672	0.503263	0.938329	0.295096		0.938566	0.347096	0.937762	0.253048	0.938255	0.323008	0.938565	0.379851		0.938503	0.414422	0.93959	0.447208	0.938067	0.355811	0.938255	0.421979		0.939459	0.385225	0.939698	0.687168	0.939548	0.42677	0.939029	0.743378
0.940307	0.617288	0.939574	0.253852	0.940004	0.021195	0.939636	0.309694		0.940493	0.680349	0.941369	0.425434	0.940337	0.501989	0.939991	0.292662		0.940228	0.345742	0.939424	0.252687	0.939917	0.322847	0.940227	0.37802		0.940165	0.413804	0.941254	0.446863	0.93973	0.353767	0.939917	0.420823		0.941123	0.382418	0.941363	0.686673	0.941212	0.424439	0.940693	0.743309
0.94197	0.617142	0.941236	0.252528	0.941666	0.019714	0.941298	0.310059		0.942157	0.680306	0.943033	0.424588	0.942001	0.500772	0.941654	0.290147		0.941891	0.344136	0.941086	0.252194	0.94158	0.322817	0.941889	0.375898		0.941828	0.41316	0.942918	0.446485	0.941392	0.351226	0.94158	0.419573		0.942787	0.379935	0.943027	0.686598	0.942876	0.422112	0.942357	0.743196
0.943632	0.61706	0.942898	0.251145	0.943328	0.018399	0.94296	0.310391		0.943822	0.680214	0.944697	0.423961	0.943665	0.499606	0.943316	0.287581		0.943553	0.34252	0.942749	0.251544	0.943242	0.322892	0.943552	0.37351		0.94349	0.412624	0.944582	0.445984	0.943055	0.348527	0.943242	0.418319		0.944452	0.377815	0.944691	0.686741	0.94454	0.419869	0.944021	0.742987
0.945294	0.617058	0.944561	0.249737	0.944991	0.017224	0.944623	0.310616		0.945486	0.680026	0.946362	0.423795	0.945329	0.498557	0.944978	0.285131		0.945216	0.341043	0.944411	0.250677	0.944905	0.323075	0.945214	0.370898		0.945153	0.412133	0.946246	0.445268	0.944717	0.345891	0.944904	0.417048		0.946116	0.376098	0.946355	0.687066	0.946204	0.417801	0.945685	0.742782
0.946957	0.617272	0.946223	0.248426	0.946653	0.016101	0.946285	0.310732		0.94715	0.679761	0.948026	0.424095	0.946994	0.497623	0.946641	0.282987		0.946878	0.339758	0.946074	0.249552	0.946567	0.323406	0.946876	0.368179		0.946815	0.411627	0.94791	0.444402	0.946379	0.343324	0.946567	0.415717		0.94778	0.374856	0.948019	0.687605	0.947869	0.416129	0.947349	0.742383
0.948619	0.617841	0.947885	0.247208	0.948316	0.015054	0.947947	0.310753		0.948814	0.679342	0.94969	0.42481	0.948658	0.496754	0.948303	0.281325		0.94854	0.338751	0.947736	0.248291	0.948229	0.323811	0.948539	0.365388		0.948477	0.411175	0.949574	0.443504	0.948042	0.34096	0.948229	0.414404		0.949444	0.373979	0.949684	0.688184	0.949533	0.414802	0.949014	0.741768
0.950282	0.618648	0.949548	0.246143	0.949978	0.014076	0.94961	0.310655		0.950479	0.678713	0.951354	0.425827	0.950322	0.495937	0.949965	0.279943		0.950203	0.338035	0.949399	0.246968	0.949892	0.324158	0.950201	0.362726		0.95014	0.410784	0.951238	0.442568	0.949704	0.339005	0.949892	0.41321		0.951108	0.373524	0.951348	0.688712	0.951197	0.413757	0.950678	0.74084
0.951944	0.619681	0.95121	0.2452	0.95164	0.013098	0.951272	0.31037		0.952143	0.677811	0.953018	0.427011	0.951986	0.495128	0.951628	0.2789		0.951865	0.337588	0.951061	0.245429	0.951554	0.32436	0.951864	0.360282		0.951802	0.410408	0.952902	0.441661	0.951366	0.337511	0.951554	0.412133		0.952773	0.373224	0.953012	0.689067	0.952861	0.412827	0.952342	0.739612
0.953606	0.620878	0.952873	0.244376	0.953303	0.012066	0.952934	0.310043		0.953807	0.676577	0.954683	0.428179	0.953651	0.494273	0.95329	0.278265		0.953528	0.337358	0.952723	0.243766	0.953216	0.324443	0.953526	0.35817		0.953465	0.410136	0.954566	0.44064	0.953029	0.336365	0.953216	0.411204		0.954437	0.373016	0.954676	0.689225	0.954525	0.411982	0.954006	0.738134
0.955269	0.622198	0.954535	0.243677	0.954965	0.010928	0.954597	0.309605		0.955471	0.675029	0.956347	0.429265	0.955315	0.493327	0.954953	0.277943		0.95519	0.337071	0.954386	0.242122	0.954879	0.324415	0.955188	0.356409		0.955127	0.409853	0.95623	0.439524	0.954691	0.335563	0.954879	0.410412		0.956101	0.372837	0.95634	0.689166	0.95619	0.411272	0.95567	0.736524
0.956931	0.623555	0.956197	0.243133	0.956627	0.009747	0.956259	0.309118		0.957136	0.673358	0.958011	0.430351	0.956979	0.492256	0.956615	0.277874		0.956852	0.336519	0.956048	0.240551	0.956541	0.324162	0.956851	0.354964		0.956789	0.409519	0.957894	0.438486	0.956354	0.335185	0.956541	0.409696		0.957765	0.372631	0.958005	0.689017	0.957854	0.410723	0.957335	0.735123
0.958593	0.624929	0.95786	0.242783	0.95829	0.008646	0.957921	0.308618		0.9588	0.671774	0.959675	0.431358	0.958643	0.491151	0.958277	0.278029		0.958515	0.335723	0.957711	0.239033	0.958204	0.323652	0.958513	0.353871		0.958452	0.409059	0.959558	0.437513	0.958016	0.334967	0.958203	0.409006		0.959429	0.372278	0.959669	0.688553	0.959518	0.410334	0.958999	0.73377
0.960256	0.626246	0.959522	0.242657	0.959952	0.007595	0.959584	0.308116		0.960464	0.670499	0.961339	0.432058	0.960308	0.489964	0.95994	0.278465		0.960177	0.334775	0.959373	0.23768	0.959866	0.322853	0.960175	0.353056		0.960114	0.408549	0.961222	0.436611	0.959678	0.334858	0.959866	0.408161		0.961094	0.371739	0.961333	0.687952	0.961182	0.410052	0.960663	0.73242
0.961918	0.627439	0.961184	0.242676	0.961615	0.006619	0.961246	0.307536		0.962128	0.669654	0.963004	0.432616	0.961972	0.488523	0.961602	0.279156		0.961839	0.333857	0.961036	0.236507	0.961528	0.321854	0.961838	0.352476		0.961776	0.407954	0.962886	0.435761	0.961341	0.334852	0.961528	0.407194		0.962758	0.370899	0.962997	0.687138	0.962847	0.409866	0.962327	0.731114
0.96358	0.628497	0.962847	0.242792	0.963277	0.005796	0.962909	0.306881		0.963793	0.669204	0.964668	0.433086	0.963636	0.486915	0.963265	0.280081		0.963502	0.332972	0.962698	0.235569	0.963191	0.320757	0.9635	0.352131		0.963439	0.407245	0.96455	0.434777	0.963003	0.334914	0.963191	0.406104		0.964422	0.369718	0.964662	0.686088	0.964511	0.409698	0.963991	0.729879
0.965243	0.629395	0.964509	0.242848	0.964939	0.005053	0.964571	0.3061		0.965457	0.669064	0.966332	0.433493	0.9653	0.48517	0.964927	0.281202		0.965164	0.332099	0.96436	0.234911	0.964853	0.319493	0.965163	0.351999		0.965101	0.406488	0.966214	0.433752	0.964665	0.33492	0.964853	0.404741		0.966086	0.36828	0.966326	0.684981	0.966175	0.4095	0.965656	0.728628
0.966905	0.630099	0.966172	0.242758	0.966602	0.004423	0.966233	0.305254		0.967121	0.669149	0.967996	0.433704	0.966965	0.483403	0.966589	0.282497		0.966827	0.331338	0.966023	0.234489	0.966516	0.318075	0.966825	0.352091		0.966764	0.405703	0.967878	0.432602	0.966328	0.334847	0.966515	0.403077		0.96775	0.36672	0.96799	0.683719	0.967839	0.409148	0.96732	0.7275
0.968567	0.630627	0.967834	0.242525	0.968264	0.003943	0.967896	0.3044		0.968785	0.669408	0.96966	0.433689	0.968629	0.481725	0.968252	0.283932		0.968489	0.330749	0.967685	0.234311	0.968178	0.316569	0.968487	0.352326		0.968426	0.404933	0.969542	0.431273	0.96799	0.334601	0.968178	0.40112		0.969415	0.36514	0.969654	0.682315	0.969503	0.408522	0.968984	0.726585
0.97023	0.630979	0.969496	0.242144	0.969927	0.003596	0.969558	0.303517		0.97045	0.669751	0.971325	0.433276	0.970293	0.480023	0.969914	0.285358		0.970151	0.330271	0.969348	0.234213	0.96984	0.315003	0.97015	0.352608		0.970088	0.404196	0.971206	0.429864	0.969653	0.334199	0.96984	0.398975		0.971079	0.363626	0.971318	0.680642	0.971168	0.40753	0.970648	0.725869
0.971892	0.631295	0.971159	0.241636	0.971589	0.00331	0.97122	0.302691		0.972114	0.670168	0.972989	0.432539	0.971957	0.478417	0.971576	0.286726		0.971814	0.329772	0.97101	0.234008	0.971503	0.313444	0.971812	0.352938		0.971751	0.403434	0.97287	0.428331	0.971315	0.33354	0.971503	0.396729		0.972743	0.362279	0.972983	0.678845	0.972832	0.406273	0.972312	0.725371
0.973555	0.631622	0.972821	0.241094	0.973251	0.003032	0.972883	0.301992		0.973778	0.670705	0.974653	0.431443	0.973622	0.476892	0.973239	0.287926		0.973476	0.329295	0.972673	0.233785	0.973165	0.311965	0.973474	0.353207		0.973413	0.402648	0.974534	0.426766	0.972977	0.33265	0.973165	0.394439		0.974407	0.361004	0.974647	0.677022	0.974496	0.404932	0.973977	0.725064
0.975217	0.631872	0.974483	0.240573	0.974914	0.002771	0.974545	0.301287		0.975442	0.671307	0.976317	0.43022	0.975286	0.475538	0.974901	0.288874		0.975139	0.328952	0.974335	0.233473	0.974827	0.310672	0.975137	0.353379		0.975076	0.401838	0.976198	0.425212	0.97464	0.331617	0.974827	0.392139		0.976071	0.359855	0.976311	0.675302	0.97616	0.403495	0.975641	0.72481
0.976879	0.632077	0.976146	0.240038	0.976576	0.002445	0.976207	0.300621		0.977107	0.671936	0.977981	0.428954	0.97695	0.474398	0.976564	0.28952		0.976801	0.328905	0.975997	0.232899	0.97649	0.309675	0.976799	0.353467		0.976738	0.401139	0.977862	0.423837	0.976302	0.330469	0.97649	0.389932		0.977736	0.358786	0.977975	0.673736	0.977824	0.401958	0.977305	0.72464
0.978542	0.632217	0.977808	0.239574	0.978239	0.002064	0.97787	0.29992		0.978771	0.672424	0.979646	0.427495	0.978614	0.473496	0.978226	0.289944		0.978463	0.329136	0.97766	0.232138	0.978152	0.309022	0.978462	0.353457		0.9784	0.400549	0.979526	0.422559	0.977965	0.329279	0.978152	0.387855		0.9794	0.357794	0.979639	0.67217	0.979489	0.400366	0.978969	0.724282
0.980204	0.632214	0.979471	0.239135	0.979901	0.001672	0.979532	0.299137		0.980435	0.672628	0.98131	0.425974	0.980279	0.472825	0.979888	0.290252		0.980126	0.329514	0.979322	0.231225	0.979815	0.308772	0.980124	0.353264		0.980063	0.399977	0.98119	0.421312	0.979627	0.328049	0.979815	0.385978		0.981064	0.35689	0.981304	0.670662	0.981153	0.398762	0.980633	0.723957
0.981866	0.631992	0.981133	0.238741	0.981563	0.001262	0.981194	0.298335		0.982099	0.672403	0.982974	0.424364	0.981943	0.472386	0.981551	0.290516		0.981788	0.329998	0.980985	0.23007	0.981477	0.308862	0.981786	0.352943		0.981725	0.399428	0.982854	0.420178	0.981289	0.326832	0.981477	0.38442		0.982728	0.35602	0.982968	0.669263	0.982817	0.39724	0.982297	0.723543
0.983529	0.631583	0.982795	0.238423	0.983226	0.000757	0.982857	0.297416		0.983764	0.671771	0.984638	0.422669	0.983607	0.472119	0.983213	0.290802		0.983451	0.330552	0.982647	0.228843	0.983139	0.309217	0.983449	0.352595		0.983388	0.398906	0.984518	0.419137	0.982952	0.325613	0.983139	0.383144		0.984392	0.355292	0.984632	0.667949	0.984481	0.395764	0.983962	0.722946
0.985191	0.630965	0.984458	0.238109	0.984888	0.000182	0.984519	0.296464		0.985428	0.67075	0.986302	0.420693	0.985271	0.471926	0.984876	0.291048		0.985113	0.331057	0.984309	0.227538	0.984802	0.309791	0.985111	0.352309		0.98505	0.398319	0.986182	0.418284	0.984614	0.324349	0.984802	0.382216		0.986057	0.354636	0.986296	0.666733	0.986145	0.394417	0.985626	0.722293
0.986854	0.630144	0.98612	0.237934	0.986551	-0.000385	0.986181	0.295621		0.987092	0.669431	0.987967	0.41851	0.986936	0.471616	0.986538	0.29116		0.986775	0.331499	0.985972	0.226147	0.986464	0.310534	0.986773	0.352008		0.986712	0.397637	0.987846	0.417601	0.986276	0.323029	0.986464	0.381687		0.987721	0.354042	0.98796	0.665612	0.98781	0.393216	0.98729	0.721525
0.988516	0.629102	0.987782	0.237919	0.988213	-0.000948	0.987844	0.294921		0.988756	0.667858	0.989631	0.416265	0.9886	0.471117	0.9882	0.291051		0.988438	0.331833	0.987634	0.224722	0.988127	0.311407	0.988436	0.351844		0.988375	0.39685	0.98951	0.417189	0.987939	0.321746	0.988127	0.381539		0.989385	0.353283	0.989625	0.66459	0.989474	0.392262	0.988954	0.720634
0.990178	0.627802	0.989445	0.238006	0.989875	-0.001545	0.989506	0.294303		0.990421	0.666082	0.991295	0.414001	0.990264	0.470565	0.989863	0.290787		0.9901	0.332001	0.989297	0.223354	0.989789	0.312339	0.990098	0.351818		0.990037	0.395828	0.991174	0.416827	0.989601	0.320525	0.989789	0.381761		0.991049	0.352342	0.991289	0.663839	0.991138	0.391594	0.990618	0.719593
0.991841	0.626247	0.991107	0.238187	0.991538	-0.002125	0.991169	0.293725		0.992085	0.664219	0.992959	0.41165	0.991928	0.470066	0.991525	0.290358		0.991763	0.332064	0.990959	0.222086	0.991451	0.31327	0.99176	0.351878		0.991699	0.394626	0.992838	0.41642	0.991264	0.319391	0.991451	0.382256		0.992713	0.351191	0.992953	0.663283	0.992802	0.391141	0.992283	0.718392
0.993503	0.624455	0.99277	0.23838	0.9932	-0.002569	0.992831	0.293195		0.993749	0.662261	0.994624	0.409432	0.993593	0.469654	0.993187	0.289849		0.993425	0.332112	0.992622	0.220999	0.993114	0.314161	0.993423	0.352078		0.993362	0.393245	0.994502	0.416055	0.992926	0.318296	0.993114	0.383005		0.994378	0.349951	0.994617	0.662878	0.994466	0.390777	0.993947	0.716954
0.995165	0.622531	0.994432	0.238583	0.994862	-0.002904	0.994493	0.292685		0.995413	0.660188	0.996288	0.407379	0.995257	0.469307	0.99485	0.289218		0.995087	0.332057	0.994284	0.220066	0.994776	0.314861	0.995085	0.352407		0.995024	0.391608	0.996166	0.415716	0.994588	0.317234	0.994776	0.383951		0.996042	0.34868	0.996282	0.662647	0.996131	0.39049	0.995611	0.715356
0.996828	0.620541	0.996094	0.238771	0.996525	-0.003151	0.996156	0.292139		0.997078	0.658052	0.997952	0.405435	0.996921	0.469016	0.996512	0.288546		0.99675	0.331784	0.995946	0.219254	0.996438	0.315284	0.996747	0.352862		0.996687	0.389706	0.99783	0.415312	0.996251	0.316201	0.996439	0.384968		0.997706	0.347328	0.997946	0.662454	0.997795	0.390062	0.997275	0.713501
0.99849	0.618577	0.997757	0.238973	0.998187	-0.003307	0.997818	0.29157		0.998742	0.655851	0.999616	0.403548	0.998585	0.46897	0.998175	0.287912		0.998412	0.331394	0.997609	0.218761	0.998101	0.315367	0.99841	0.35335		0.998349	0.387627	0.999494	0.414778	0.997913	0.315242	0.998101	0.385983		0.99937	0.345995	0.99961	0.662364	0.999459	0.389537	0.998939	0.711401
1.00015	0.616745	0.999419	0.239152	0.99985	-0.003428	0.99948	0.291079		1.00041	0.653581	1.00128	0.40164	1.00025	0.46917	0.999837	0.287174		1.00008	0.330966	0.999271	0.218577	0.999763	0.31502	1.00007	0.353861		1.00001	0.385414	1.00116	0.414205	0.999575	0.314379	0.999763	0.386972		1.00103	0.344775	1.00127	0.662206	1.00112	0.388851	1.0006	0.709125
1.00181	0.615073	1.00108	0.239291	1.00151	-0.003551	1.00114	0.290662		1.00207	0.651322	1.00294	0.399836	1.00191	0.469537	1.0015	0.286329		1.00174	0.330524	1.00093	0.218583	1.00143	0.314261	1.00174	0.35446		1.00167	0.383037	1.00282	0.413654	1.00124	0.31366	1.00143	0.387884		1.0027	0.343616	1.00294	0.661948	1.00279	0.388051	1.00227	0.706736
1.00348	0.613608	1.00274	0.239342	1.00317	-0.003636	1.0028	0.290365		1.00374	0.64903	1.00461	0.398146	1.00358	0.46996	1.00316	0.285332		1.0034	0.330068	1.0026	0.218723	1.00309	0.313108	1.0034	0.355078		1.00334	0.380562	1.00449	0.413122	1.0029	0.313145	1.00309	0.388546		1.00436	0.342446	1.0046	0.661489	1.00445	0.387086	1.00393	0.70446
1.00514	0.612257	1.00441	0.239288	1.00484	-0.00363	1.00447	0.29026		1.0054	0.646514	1.00627	0.396532	1.00524	0.470399	1.00482	0.284185		1.00506	0.329639	1.00426	0.218821	1.00475	0.311574	1.00506	0.355575		1.005	0.378055	1.00615	0.412535	1.00456	0.312919	1.00475	0.388835		1.00603	0.341315	1.00627	0.660949	1.00612	0.385976	1.0056	0.7023
1.0068	0.611104	1.00607	0.239106	1.0065	-0.003607	1.00613	0.29035		1.00706	0.64387	1.00794	0.395192	1.00691	0.470896	1.00649	0.283027		1.00672	0.329163	1.00592	0.218911	1.00641	0.309697	1.00672	0.355938		1.00666	0.375541	1.00781	0.411804	1.00622	0.313069	1.00641	0.388832		1.00769	0.340099	1.00793	0.660351	1.00778	0.384714	1.00726	0.70045
1.00846	0.610168	1.00773	0.23883	1.00816	-0.003632	1.00779	0.290531		1.00873	0.641251	1.0096	0.393903	1.00857	0.471473	1.00815	0.281949		1.00839	0.328625	1.00758	0.21883	1.00808	0.307599	1.00838	0.35612		1.00832	0.373116	1.00948	0.410901	1.00789	0.313551	1.00808	0.388586		1.00936	0.338859	1.0096	0.659822	1.00944	0.383276	1.00892	0.698879
1.01013	0.609399	1.00939	0.238477	1.00982	-0.003621	1.00945	0.290888		1.01039	0.638829	1.01127	0.392574	1.01023	0.472047	1.00981	0.28107		1.01005	0.328157	1.00925	0.218707	1.00974	0.305358	1.01005	0.356061		1.00999	0.370997	1.01114	0.409966	1.00955	0.314288	1.00974	0.388039		1.01102	0.337663	1.01126	0.659458	1.01111	0.381654	1.01059	0.697532
1.01179	0.608928	1.01106	0.238073	1.01149	-0.003577	1.01112	0.291428		1.01206	0.636681	1.01293	0.391317	1.0119	0.472589	1.01147	0.280417		1.01171	0.327747	1.01091	0.218468	1.0114	0.303024	1.01171	0.355805		1.01165	0.369276	1.01281	0.409137	1.01121	0.315298	1.0114	0.38727		1.01268	0.336602	1.01292	0.659173	1.01277	0.379872	1.01225	0.696358
1.01345	0.608664	1.01272	0.237706	1.01315	-0.003545	1.01278	0.292095		1.01372	0.634891	1.01459	0.390207	1.01356	0.473013	1.01314	0.279944		1.01337	0.32734	1.01257	0.218072	1.01306	0.300738	1.01337	0.355394		1.01331	0.368126	1.01447	0.40835	1.01287	0.316543	1.01306	0.386378		1.01435	0.335775	1.01459	0.659002	1.01444	0.378218	1.01392	0.695446
1.01511	0.608657	1.01438	0.237356	1.01481	-0.003542	1.01444	0.292903		1.01538	0.633468	1.01626	0.389243	1.01523	0.473343	1.0148	0.279609		1.01504	0.326955	1.01423	0.217542	1.01473	0.298553	1.01503	0.354811		1.01497	0.367485	1.01613	0.407636	1.01454	0.317894	1.01473	0.385392		1.01601	0.335185	1.01625	0.658744	1.0161	0.376511	1.01558	0.694776
1.01678	0.608973	1.01604	0.23704	1.01647	-0.003567	1.0161	0.293873		1.01705	0.632367	1.01792	0.388465	1.01689	0.473454	1.01646	0.279406		1.0167	0.32658	1.0159	0.216942	1.01639	0.296336	1.0167	0.354111		1.01663	0.367308	1.0178	0.407141	1.0162	0.319309	1.01639	0.384302		1.01768	0.334801	1.01792	0.658423	1.01777	0.374839	1.01724	0.694181
1.01844	0.609489	1.01771	0.236719	1.01814	-0.003573	1.01777	0.294897		1.01871	0.631596	1.01959	0.3878	1.01856	0.473227	1.01812	0.279298		1.01836	0.326252	1.01756	0.216362	1.01805	0.294121	1.01836	0.353362		1.0183	0.367541	1.01946	0.406871	1.01786	0.320646	1.01805	0.383156		1.01934	0.33453	1.01958	0.657971	1.01943	0.37336	1.01891	0.693732
1.0201	0.610177	1.01937	0.236257	1.0198	-0.00355	1.01943	0.295842		1.02038	0.63105	1.02125	0.387333	1.02022	0.472525	1.01979	0.27926		1.02002	0.326029	1.01922	0.215677	1.01971	0.292043	1.02002	0.352599		1.01996	0.368025	1.02113	0.406846	1.01952	0.321692	1.01971	0.382052		1.021	0.334197	1.02124	0.657432	1.02109	0.372007	1.02057	0.693484
1.02176	0.610955	1.02103	0.235632	1.02146	-0.003461	1.02109	0.296665		1.02204	0.630675	1.02292	0.387051	1.02188	0.471361	1.02145	0.27933		1.02169	0.325921	1.02088	0.2148	1.02137	0.290035	1.02168	0.351759		1.02162	0.368701	1.02279	0.407017	1.02119	0.322385	1.02137	0.380997		1.02267	0.333731	1.02291	0.65678	1.02276	0.370724	1.02224	0.693255
1.02343	0.611739	1.02269	0.234897	1.02312	-0.003252	1.02275	0.29729		1.02371	0.630446	1.02458	0.386849	1.02355	0.469929	1.02311	0.279491		1.02335	0.325827	1.02255	0.213692	1.02304	0.28813	1.02334	0.350777		1.02329	0.369476	1.02445	0.407106	1.02285	0.32273	1.02304	0.379947		1.02433	0.333158	1.02457	0.656122	1.02442	0.369553	1.0239	0.693153
1.02509	0.612497	1.02435	0.23423	1.02479	-0.002981	1.02442	0.297683		1.02537	0.630365	1.02624	0.386707	1.02521	0.468292	1.02477	0.279663		1.02501	0.325678	1.02421	0.212579	1.0247	0.286462	1.02501	0.349635		1.02495	0.370306	1.02612	0.407175	1.02451	0.322718	1.0247	0.378983		1.026	0.332478	1.02624	0.655348	1.02609	0.368479	1.02557	0.693071
1.02675	0.613264	1.02602	0.233604	1.02645	-0.002647	1.02608	0.297809		1.02703	0.630424	1.02791	0.386579	1.02688	0.466632	1.02643	0.27983		1.02667	0.325503	1.02587	0.211511	1.02636	0.285046	1.02667	0.348426		1.02661	0.371138	1.02778	0.40727	1.02617	0.322343	1.02636	0.378098		1.02766	0.331686	1.0279	0.654648	1.02775	0.367554	1.02723	0.693041
1.02841	0.613934	1.02768	0.233075	1.02811	-0.002227	1.02774	0.297704		1.0287	0.630573	1.02957	0.386442	1.02854	0.465022	1.0281	0.280017		1.02833	0.325292	1.02753	0.210662	1.02802	0.283855	1.02833	0.34728		1.02827	0.371917	1.02945	0.40742	1.02784	0.32158	1.02802	0.377201		1.02933	0.330894	1.02957	0.653924	1.02941	0.36673	1.02889	0.692974
1.03008	0.614558	1.02934	0.232682	1.02977	-0.001899	1.0294	0.297269		1.03036	0.63085	1.03124	0.386384	1.03021	0.463493	1.02976	0.280142		1.03	0.325001	1.0292	0.210024	1.02969	0.282792	1.02999	0.346117		1.02993	0.372553	1.03111	0.40748	1.0295	0.320517	1.02969	0.376362		1.03099	0.330135	1.03123	0.653028	1.03108	0.366041	1.03056	0.692861
1.03174	0.61517	1.031	0.232437	1.03144	-0.00182	1.03106	0.296504		1.03203	0.631154	1.0329	0.386334	1.03187	0.461934	1.03142	0.280111		1.03166	0.324615	1.03086	0.209454	1.03135	0.281804	1.03166	0.344993		1.0316	0.372986	1.03277	0.407343	1.03116	0.31921	1.03135	0.375489		1.03265	0.329474	1.03289	0.651951	1.03274	0.365525	1.03222	0.692688
1.0334	0.615664	1.03267	0.23235	1.0331	-0.002013	1.03273	0.295541		1.03369	0.631382	1.03456	0.386299	1.03354	0.460428	1.03309	0.279968		1.03332	0.324136	1.03252	0.209129	1.03301	0.28092	1.03332	0.343971		1.03326	0.37312	1.03444	0.407058	1.03282	0.317671	1.03301	0.374511		1.03432	0.328754	1.03456	0.650646	1.03441	0.365159	1.03389	0.692443
1.03506	0.616057	1.03433	0.232436	1.03476	-0.002465	1.03439	0.294336		1.03536	0.631474	1.03623	0.386122	1.0352	0.459106	1.03475	0.279823		1.03499	0.323625	1.03418	0.208961	1.03467	0.280092	1.03498	0.343022		1.03492	0.372917	1.0361	0.406685	1.03449	0.315967	1.03467	0.373412		1.03598	0.327852	1.03622	0.649229	1.03607	0.364795	1.03555	0.692199
1.03672	0.616301	1.03599	0.232637	1.03642	-0.003125	1.03605	0.292938		1.03702	0.631411	1.03789	0.385711	1.03686	0.457996	1.03641	0.279659		1.03665	0.323025	1.03584	0.208968	1.03634	0.27937	1.03664	0.342184		1.03658	0.372449	1.03777	0.406224	1.03615	0.314108	1.03634	0.372243		1.03765	0.326805	1.03789	0.647815	1.03774	0.364328	1.03722	0.692039
1.03839	0.616434	1.03765	0.232866	1.03808	-0.00397	1.03771	0.291412		1.03868	0.631126	1.03956	0.385209	1.03853	0.457178	1.03807	0.27942		1.03831	0.32229	1.03751	0.208972	1.038	0.278881	1.03831	0.341414		1.03825	0.371674	1.03943	0.405499	1.03781	0.312102	1.038	0.371029		1.03931	0.325638	1.03955	0.646422	1.0394	0.363799	1.03888	0.691872
1.04005	0.616417	1.03932	0.233124	1.03975	-0.004975	1.03938	0.289904		1.04035	0.630666	1.04122	0.384602	1.04019	0.456659	1.03973	0.279144		1.03997	0.321423	1.03917	0.208953	1.03966	0.27874	1.03997	0.340767		1.03991	0.370611	1.04109	0.404509	1.03947	0.31016	1.03966	0.369794		1.04097	0.324408	1.04122	0.645133	1.04106	0.363171	1.04054	0.691708
1.04171	0.616345	1.04098	0.233393	1.04141	-0.006199	1.04104	0.288415		1.04201	0.630185	1.04289	0.384007	1.04186	0.456449	1.0414	0.278832		1.04163	0.320397	1.04083	0.208807	1.04132	0.278998	1.04163	0.340279		1.04157	0.369458	1.04276	0.403298	1.04113	0.308325	1.04132	0.368651		1.04264	0.323176	1.04288	0.644077	1.04273	0.362501	1.04221	0.691601
1.04337	0.616368	1.04264	0.233642	1.04307	-0.007676	1.0427	0.286823		1.04368	0.629747	1.04455	0.383472	1.04352	0.456457	1.04306	0.278401		1.0433	0.31932	1.04249	0.208533	1.04299	0.279551	1.04329	0.339976		1.04323	0.36829	1.04442	0.402035	1.0428	0.306627	1.04299	0.367642		1.0443	0.321953	1.04454	0.643344	1.04439	0.361854	1.04387	0.691597
1.04504	0.616527	1.0443	0.233819	1.04473	-0.009393	1.04436	0.28523		1.04534	0.629427	1.04621	0.382935	1.04518	0.456661	1.04472	0.277837		1.04496	0.318236	1.04416	0.208132	1.04465	0.280297	1.04496	0.33994		1.0449	0.367086	1.04609	0.400676	1.04446	0.30499	1.04465	0.366753		1.04597	0.320877	1.04621	0.642832	1.04606	0.361194	1.04554	0.691454
1.0467	0.616866	1.04597	0.233906	1.0464	-0.011356	1.04603	0.283859		1.047	0.62923	1.04788	0.382319	1.04685	0.456986	1.04638	0.277185		1.04662	0.317223	1.04582	0.207492	1.04631	0.281103	1.04662	0.340201		1.04656	0.36591	1.04775	0.39926	1.04612	0.303465	1.04631	0.365884		1.04763	0.319903	1.04787	0.642447	1.04772	0.360487	1.0472	0.691173
1.04836	0.617299	1.04763	0.233899	1.04806	-0.013518	1.04769	0.282615		1.04867	0.629142	1.04954	0.38162	1.04851	0.457401	1.04805	0.276311		1.04828	0.316415	1.04748	0.206491	1.04797	0.281784	1.04828	0.340671		1.04822	0.364805	1.04941	0.397775	1.04778	0.301984	1.04797	0.364989		1.0493	0.319012	1.04954	0.641976	1.04939	0.359744	1.04886	0.690681
1.05002	0.617789	1.04929	0.233741	1.04972	-0.015689	1.04935	0.281515		1.05033	0.629078	1.05121	0.380815	1.05018	0.45783	1.04971	0.275153		1.04995	0.315873	1.04914	0.205165	1.04964	0.282332	1.04994	0.341217		1.04988	0.363724	1.05108	0.396392	1.04945	0.300509	1.04964	0.364114		1.05096	0.318076	1.0512	0.64142	1.05105	0.359029	1.05053	0.689958
1.05169	0.618245	1.05095	0.233403	1.05138	-0.017779	1.05101	0.28069		1.052	0.628877	1.05287	0.379872	1.05184	0.45828	1.05137	0.273833		1.05161	0.315536	1.05081	0.2036	1.0513	0.282844	1.05161	0.341805		1.05155	0.362636	1.05274	0.39524	1.05111	0.299089	1.0513	0.3632		1.05262	0.31711	1.05286	0.640795	1.05271	0.358303	1.05219	0.689036
1.05335	0.618611	1.05262	0.232892	1.05305	-0.019826	1.05268	0.280071		1.05366	0.62853	1.05454	0.378838	1.05351	0.458799	1.05303	0.272464		1.05327	0.315345	1.05247	0.201867	1.05296	0.283349	1.05327	0.342413		1.05321	0.361525	1.05441	0.394332	1.05277	0.297732	1.05296	0.36227		1.05429	0.316125	1.05453	0.640055	1.05438	0.357529	1.05386	0.688058
1.05501	0.61896	1.05428	0.232199	1.05471	-0.021722	1.05434	0.27954		1.05533	0.628036	1.0562	0.377708	1.05517	0.459181	1.0547	0.271107		1.05493	0.315264	1.05413	0.200109	1.05462	0.283769	1.05493	0.34297		1.05487	0.360391	1.05607	0.393605	1.05443	0.296482	1.05462	0.361402		1.05595	0.315162	1.05619	0.639202	1.05604	0.356783	1.05552	0.686934
1.05667	0.619239	1.05594	0.231318	1.05637	-0.023357	1.056	0.279122		1.05699	0.627474	1.05786	0.376498	1.05683	0.459284	1.05636	0.269703		1.0566	0.315264	1.05579	0.198241	1.05628	0.284115	1.05659	0.34344		1.05653	0.359154	1.05773	0.39303	1.0561	0.295374	1.05628	0.360625		1.05762	0.314252	1.05786	0.638416	1.05771	0.356102	1.05719	0.685689
1.05834	0.61941	1.0576	0.230317	1.05803	-0.024713	1.05766	0.278736		1.05865	0.62689	1.05953	0.375291	1.0585	0.459048	1.05802	0.268284		1.05826	0.315368	1.05746	0.196175	1.05795	0.284437	1.05825	0.343743		1.05819	0.357836	1.0594	0.392657	1.05776	0.294408	1.05795	0.359936		1.05928	0.313418	1.05952	0.637652	1.05937	0.355523	1.05885	0.684495
1.06	0.619527	1.05926	0.229298	1.0597	-0.025797	1.05933	0.278344		1.06032	0.626331	1.06119	0.374044	1.06016	0.45853	1.05968	0.267123		1.05992	0.315501	1.05912	0.194103	1.05961	0.284735	1.05992	0.343865		1.05986	0.356598	1.06106	0.392553	1.05942	0.29351	1.05961	0.359339		1.06095	0.312663	1.06119	0.636895	1.06103	0.355016	1.06051	0.683405
1.06166	0.619553	1.06093	0.228352	1.06136	-0.026731	1.06099	0.277937		1.06198	0.625827	1.06286	0.372756	1.06183	0.457769	1.06134	0.266244		1.06158	0.315544	1.06078	0.192138	1.06127	0.284827	1.06158	0.34384		1.06152	0.35543	1.06273	0.392819	1.06108	0.292666	1.06127	0.358679		1.06261	0.311989	1.06285	0.636118	1.0627	0.354563	1.06218	0.682379
1.06332	0.619407	1.06259	0.227607	1.06302	-0.027446	1.06265	0.277528		1.06365	0.625296	1.06452	0.371405	1.06349	0.45683	1.06301	0.265474		1.06324	0.315443	1.06244	0.190442	1.06293	0.284682	1.06324	0.343672		1.06318	0.354291	1.06439	0.393332	1.06275	0.292016	1.06293	0.357902		1.06427	0.311413	1.06451	0.635204	1.06436	0.35406	1.06384	0.681208
1.06499	0.619102	1.06425	0.227094	1.06468	-0.027917	1.06431	0.277207		1.06531	0.624708	1.06618	0.370128	1.06516	0.455852	1.06467	0.26476		1.06491	0.315232	1.06411	0.189171	1.0646	0.284294	1.0649	0.343378		1.06485	0.353232	1.06605	0.394056	1.06441	0.291522	1.0646	0.357084		1.06594	0.31087	1.06618	0.634153	1.06603	0.353575	1.06551	0.679893
1.06665	0.618683	1.06591	0.226742	1.06635	-0.028179	1.06597	0.276907		1.06698	0.62404	1.06785	0.368894	1.06682	0.454784	1.06633	0.264084		1.06657	0.315032	1.06577	0.188137	1.06626	0.283708	1.06657	0.343017		1.06651	0.352329	1.06772	0.394997	1.06607	0.291087	1.06626	0.356236		1.0676	0.31043	1.06784	0.632979	1.06769	0.353039	1.06717	0.678419
1.06831	0.618143	1.06758	0.226436	1.06801	-0.028231	1.06764	0.276639		1.06864	0.623296	1.06951	0.367611	1.06848	0.453564	1.068	0.26342		1.06823	0.314752	1.06743	0.187482	1.06792	0.282991	1.06823	0.34262		1.06817	0.351551	1.06938	0.396061	1.06773	0.290725	1.06792	0.35541		1.06927	0.310072	1.06951	0.631736	1.06936	0.352439	1.06883	0.676807
1.06997	0.617567	1.06924	0.226171	1.06967	-0.028147	1.0693	0.276457		1.07031	0.622516	1.07118	0.366197	1.07015	0.452359	1.06966	0.262866		1.0699	0.314275	1.06909	0.187213	1.06958	0.282107	1.06989	0.342202		1.06983	0.350836	1.07105	0.397187	1.0694	0.290511	1.06958	0.354756		1.07093	0.309727	1.07117	0.630357	1.07102	0.351691	1.0705	0.674999
1.07163	0.617045	1.0709	0.225886	1.07133	-0.027987	1.07096	0.276393		1.07197	0.621707	1.07284	0.364788	1.07181	0.451257	1.07132	0.262479		1.07156	0.313621	1.07075	0.18711	1.07125	0.281045	1.07155	0.341819		1.07149	0.350236	1.07271	0.398249	1.07106	0.290418	1.07125	0.354224		1.07259	0.309389	1.07283	0.629016	1.07268	0.350857	1.07216	0.673186
1.0733	0.616616	1.07256	0.225556	1.07299	-0.0277	1.07262	0.276367		1.07363	0.620975	1.07451	0.363512	1.07348	0.450205	1.07298	0.262304		1.07322	0.312869	1.07242	0.187142	1.07291	0.279838	1.07322	0.341422		1.07316	0.349793	1.07437	0.399103	1.07272	0.290345	1.07291	0.353834		1.07426	0.309166	1.0745	0.627804	1.07435	0.350031	1.07383	0.671302
1.07496	0.616267	1.07423	0.225173	1.07466	-0.027362	1.07429	0.276457		1.0753	0.620317	1.07617	0.362262	1.07514	0.449123	1.07464	0.262337		1.07488	0.312012	1.07408	0.187281	1.07457	0.278493	1.07488	0.340866		1.07482	0.349498	1.07604	0.39973	1.07438	0.290247	1.07457	0.353479		1.07592	0.309021	1.07616	0.626795	1.07601	0.349201	1.07549	0.669367
1.07662	0.616008	1.07589	0.224767	1.07632	-0.027022	1.07595	0.276732		1.07696	0.619658	1.07783	0.361195	1.07681	0.447956	1.07631	0.2626		1.07654	0.31104	1.07574	0.187408	1.07623	0.276945	1.07654	0.340204		1.07648	0.349385	1.0777	0.400177	1.07604	0.290073	1.07623	0.35299		1.07759	0.308844	1.07783	0.62589	1.07768	0.34839	1.07716	0.667494
1.07828	0.615862	1.07755	0.224366	1.07798	-0.02676	1.07761	0.277069		1.07863	0.618935	1.0795	0.360155	1.07847	0.446772	1.07797	0.263136		1.07821	0.309991	1.0774	0.187636	1.0779	0.275111	1.0782	0.339542		1.07814	0.349411	1.07937	0.400301	1.07771	0.289819	1.0779	0.352325		1.07925	0.308582	1.07949	0.624883	1.07934	0.347647	1.07882	0.665595
1.07995	0.615775	1.07921	0.223919	1.07964	-0.026544	1.07927	0.277528		1.08029	0.61816	1.08116	0.359126	1.08013	0.4456	1.07963	0.263786		1.07987	0.308929	1.07907	0.187915	1.07956	0.273021	1.07987	0.338927		1.07981	0.349537	1.08103	0.400099	1.07937	0.289554	1.07956	0.35142		1.08092	0.308215	1.08116	0.623843	1.081	0.34699	1.08048	0.663737
1.08161	0.615631	1.08088	0.223365	1.08131	-0.026225	1.08094	0.278115		1.08196	0.617322	1.08283	0.35828	1.0818	0.44428	1.08129	0.264348		1.08153	0.307954	1.08073	0.188165	1.08122	0.270858	1.08153	0.338423		1.08147	0.349712	1.08269	0.399552	1.08103	0.289238	1.08122	0.350286		1.08258	0.307835	1.08282	0.622905	1.08267	0.3464	1.08215	0.661948
1.08327	0.615581	1.08254	0.222663	1.08297	-0.025761	1.0826	0.27883		1.08362	0.616385	1.08449	0.357568	1.08346	0.442844	1.08296	0.264794		1.08319	0.307114	1.08239	0.188399	1.08288	0.268762	1.08319	0.33799		1.08313	0.349958	1.08436	0.398656	1.08269	0.288804	1.08288	0.349014		1.08424	0.307447	1.08448	0.622105	1.08433	0.345913	1.08381	0.660324
1.08493	0.615684	1.0842	0.221754	1.08463	-0.025155	1.08426	0.279548		1.08528	0.615338	1.08615	0.356809	1.08513	0.441277	1.08462	0.265202		1.08486	0.306364	1.08405	0.188482	1.08455	0.266804	1.08485	0.337559		1.08479	0.350292	1.08602	0.397359	1.08436	0.288277	1.08455	0.347582		1.08591	0.307045	1.08615	0.621381	1.086	0.345475	1.08548	0.658996
1.08659	0.615856	1.08586	0.220698	1.08629	-0.024445	1.08592	0.28013		1.08695	0.614217	1.08782	0.356047	1.08679	0.439527	1.08628	0.265572		1.08652	0.305654	1.08572	0.188573	1.08621	0.265091	1.08651	0.337083		1.08646	0.350598	1.08769	0.395672	1.08602	0.287701	1.08621	0.346036		1.08757	0.306601	1.08781	0.62089	1.08766	0.34508	1.08714	0.657969
1.08826	0.616111	1.08753	0.219701	1.08796	-0.023662	1.08759	0.280594		1.08861	0.613041	1.08948	0.35535	1.08845	0.437669	1.08794	0.265929		1.08818	0.305001	1.08738	0.188555	1.08787	0.263685	1.08818	0.336486		1.08812	0.350777	1.08935	0.393654	1.08768	0.287126	1.08787	0.34445		1.08924	0.306006	1.08948	0.620741	1.08933	0.344775	1.08881	0.657179
1.08992	0.616423	1.08919	0.218833	1.08962	-0.022861	1.08925	0.280866		1.09028	0.611837	1.09115	0.354906	1.09012	0.435776	1.08961	0.266305		1.08984	0.304424	1.08904	0.188433	1.08953	0.262599	1.08984	0.335739		1.08978	0.350865	1.09102	0.391405	1.08934	0.286577	1.08953	0.342815		1.0909	0.305322	1.09114	0.620867	1.09099	0.344543	1.09047	0.656571
1.09158	0.616708	1.09085	0.218095	1.09128	-0.021943	1.09091	0.28087		1.09194	0.610647	1.09281	0.354671	1.09178	0.433828	1.09127	0.266653		1.09151	0.303892	1.09071	0.188278	1.09119	0.261899	1.0915	0.334814		1.09144	0.350848	1.09268	0.388962	1.09101	0.286006	1.09119	0.341052		1.09257	0.304668	1.09281	0.621219	1.09265	0.344298	1.09213	0.656042
1.09325	0.616881	1.09251	0.217509	1.09294	-0.020934	1.09257	0.280689		1.0936	0.609382	1.09448	0.354551	1.09345	0.431771	1.09293	0.266895		1.09317	0.30338	1.09237	0.188351	1.09286	0.261484	1.09316	0.333817		1.0931	0.350726	1.09434	0.386586	1.09267	0.285382	1.09286	0.339217		1.09423	0.303898	1.09447	0.621636	1.09432	0.344023	1.0938	0.655443
1.09491	0.616931	1.09417	0.21709	1.09461	-0.019931	1.09424	0.280371		1.09527	0.608038	1.09614	0.354584	1.09511	0.429649	1.09459	0.266968		1.09483	0.302986	1.09403	0.18848	1.09452	0.261372	1.09483	0.332946		1.09477	0.350495	1.09601	0.384509	1.09433	0.284728	1.09452	0.337353		1.09589	0.302924	1.09613	0.621912	1.09598	0.343686	1.09546	0.654711
1.09657	0.616837	1.09584	0.216817	1.09627	-0.018932	1.0959	0.279882		1.09693	0.606761	1.0978	0.354653	1.09678	0.427739	1.09625	0.26685		1.09649	0.302768	1.09569	0.188671	1.09618	0.261661	1.09649	0.332174		1.09643	0.350137	1.09767	0.382724	1.09599	0.284108	1.09618	0.335684		1.09756	0.301778	1.0978	0.621956	1.09765	0.343371	1.09713	0.653835
1.09823	0.616596	1.0975	0.216644	1.09793	-0.017942	1.09756	0.279187		1.0986	0.605586	1.09947	0.354688	1.09844	0.42611	1.09792	0.266485		1.09815	0.302677	1.09735	0.188885	1.09784	0.262329	1.09815	0.331451		1.09809	0.349791	1.09933	0.381106	1.09766	0.2835	1.09784	0.334289		1.09922	0.300704	1.09946	0.621746	1.09931	0.343045	1.09879	0.652842
1.09989	0.616284	1.09916	0.216566	1.09959	-0.017007	1.09922	0.278383		1.10026	0.604489	1.10113	0.354757	1.10011	0.424694	1.09958	0.265797		1.09982	0.302684	1.09902	0.189053	1.09951	0.26334	1.09981	0.330897		1.09976	0.349488	1.101	0.379689	1.09932	0.282861	1.09951	0.333104		1.10089	0.299759	1.10113	0.621324	1.10098	0.342693	1.10045	0.651647
1.10156	0.615996	1.10082	0.216547	1.10126	-0.016172	1.10088	0.277473		1.10193	0.603439	1.1028	0.354761	1.10177	0.423671	1.10124	0.264886		1.10148	0.302735	1.10068	0.189284	1.10117	0.264555	1.10148	0.330442		1.10142	0.349192	1.10266	0.378493	1.10098	0.282185	1.10117	0.332163		1.10255	0.298857	1.10279	0.620734	1.10264	0.342337	1.10212	0.650228
1.10322	0.615727	1.10249	0.216592	1.10292	-0.015552	1.10255	0.276443		1.10359	0.602411	1.10446	0.354711	1.10343	0.42306	1.10291	0.263908		1.10314	0.302813	1.10234	0.189477	1.10283	0.265852	1.10314	0.329967		1.10308	0.34889	1.10433	0.377436	1.10264	0.281479	1.10283	0.331459		1.10421	0.297949	1.10445	0.619916	1.1043	0.341889	1.10378	0.648652
1.10488	0.615319	1.10415	0.216646	1.10458	-0.015174	1.10421	0.275404		1.10525	0.601382	1.10613	0.354716	1.1051	0.422748	1.10457	0.262905		1.10481	0.302987	1.104	0.189596	1.10449	0.267198	1.1048	0.329521		1.10474	0.348509	1.10599	0.376583	1.10431	0.280701	1.10449	0.330936		1.10588	0.297066	1.10612	0.618895	1.10597	0.341362	1.10545	0.646841
1.10654	0.614782	1.10581	0.21668	1.10624	-0.015	1.10587	0.274441		1.10692	0.600387	1.10779	0.35464	1.10676	0.422774	1.10623	0.261933		1.10647	0.303257	1.10567	0.189587	1.10616	0.268495	1.10646	0.329108		1.1064	0.348063	1.10766	0.375975	1.10597	0.279829	1.10616	0.330592		1.10754	0.296091	1.10778	0.617681	1.10763	0.340695	1.10711	0.644906
1.10821	0.614182	1.10747	0.216607	1.1079	-0.015003	1.10753	0.273518		1.10858	0.599466	1.10945	0.354456	1.10843	0.4231	1.10789	0.261062		1.10813	0.303558	1.10733	0.189408	1.10782	0.269463	1.10813	0.328703		1.10807	0.347639	1.10932	0.375593	1.10763	0.278896	1.10782	0.330549		1.10921	0.295027	1.10945	0.616186	1.1093	0.339899	1.10878	0.64292
1.10987	0.613491	1.10914	0.216305	1.10957	-0.015062	1.1092	0.272624		1.11025	0.598481	1.11112	0.35411	1.11009	0.423583	1.10956	0.260282		1.10979	0.303849	1.10899	0.189125	1.10948	0.270095	1.10979	0.328258		1.10973	0.347237	1.11098	0.375497	1.10929	0.277923	1.10948	0.33083		1.11087	0.293967	1.11111	0.614495	1.11096	0.338953	1.11044	0.640922
1.11153	0.612766	1.1108	0.215844	1.11123	-0.015141	1.11086	0.271768		1.11191	0.597334	1.11278	0.353704	1.11176	0.42409	1.11122	0.259444		1.11146	0.304192	1.11065	0.188742	1.11114	0.270387	1.11145	0.327777		1.11139	0.346818	1.11265	0.375657	1.11095	0.276915	1.11114	0.331438		1.11254	0.292962	1.11278	0.61265	1.11262	0.337843	1.1121	0.639055
1.11319	0.612092	1.11246	0.215281	1.11289	-0.015273	1.11252	0.270899		1.11357	0.596119	1.11445	0.353207	1.11342	0.42461	1.11288	0.25864		1.11312	0.30468	1.11232	0.188198	1.11281	0.270373	1.11311	0.327255		1.11305	0.346351	1.11431	0.375897	1.11262	0.275992	1.11281	0.332358		1.1142	0.29187	1.11444	0.610671	1.11429	0.336668	1.11377	0.637472
1.11486	0.611459	1.11412	0.214665	1.11455	-0.015459	1.11418	0.269984		1.11524	0.594949	1.11611	0.352551	1.11508	0.42521	1.11454	0.25786		1.11478	0.305342	1.11398	0.187383	1.11447	0.270101	1.11478	0.326646		1.11472	0.345872	1.11597	0.37605	1.11428	0.275179	1.11447	0.333508		1.11587	0.290749	1.1161	0.608733	1.11595	0.335358	1.11543	0.636222
1.11652	0.610883	1.11579	0.214045	1.11622	-0.01573	1.11584	0.269012		1.1169	0.593806	1.11777	0.351845	1.11675	0.425716	1.1162	0.257041		1.11644	0.306116	1.11564	0.186388	1.11613	0.269447	1.11644	0.325875		1.11638	0.345458	1.11764	0.376161	1.11594	0.274408	1.11613	0.334896		1.11753	0.289776	1.11777	0.606806	1.11762	0.33392	1.1171	0.63532
1.11818	0.610368	1.11745	0.213391	1.11788	-0.016087	1.11751	0.268037		1.11857	0.592706	1.11944	0.351182	1.11841	0.42601	1.11787	0.256231		1.1181	0.307104	1.1173	0.185198	1.11779	0.268527	1.1181	0.325002		1.11804	0.345024	1.1193	0.37616	1.1176	0.273735	1.11779	0.336284		1.11919	0.288948	1.11943	0.604968	1.11928	0.33242	1.11876	0.634718
1.11984	0.609895	1.11911	0.212762	1.11954	-0.016465	1.11917	0.267127		1.12023	0.591739	1.1211	0.350548	1.12008	0.426108	1.11953	0.255524		1.11977	0.30831	1.11897	0.18382	1.11946	0.267452	1.11976	0.324035		1.1197	0.344454	1.12097	0.37598	1.11927	0.273201	1.11946	0.337585		1.12086	0.28817	1.1211	0.603249	1.12095	0.330934	1.12043	0.634315
1.1215	0.609484	1.12077	0.212244	1.1212	-0.016983	1.12083	0.266299		1.1219	0.590904	1.12277	0.349939	1.12174	0.426006	1.12119	0.254913		1.12143	0.309557	1.12063	0.182379	1.12112	0.266181	1.12142	0.322939		1.12137	0.343854	1.12263	0.375649	1.12093	0.272846	1.12112	0.338798		1.12252	0.287483	1.12276	0.601712	1.12261	0.329378	1.12209	0.634151
1.12317	0.609088	1.12244	0.211868	1.12287	-0.017684	1.1225	0.265616		1.12356	0.590159	1.12443	0.34937	1.1234	0.425563	1.12285	0.254355		1.12309	0.310814	1.12229	0.180756	1.12278	0.264708	1.12309	0.321808		1.12303	0.343279	1.1243	0.375192	1.12259	0.272554	1.12278	0.339848		1.12419	0.28691	1.12443	0.600254	1.12427	0.327911	1.12375	0.634211
1.12483	0.608743	1.1241	0.211647	1.12453	-0.018522	1.12416	0.265114		1.12522	0.589567	1.1261	0.348748	1.12507	0.424881	1.12452	0.253907		1.12475	0.312149	1.12395	0.179134	1.12444	0.263005	1.12475	0.320654		1.12469	0.342623	1.12596	0.374668	1.12425	0.272281	1.12444	0.340719		1.12585	0.286417	1.12609	0.598813	1.12594	0.326661	1.12542	0.634454
1.12649	0.608435	1.12576	0.211544	1.12619	-0.019476	1.12582	0.26478		1.12689	0.589136	1.12776	0.348057	1.12673	0.424034	1.12618	0.253569		1.12642	0.313424	1.12562	0.177491	1.1261	0.261188	1.12641	0.319439		1.12635	0.34192	1.12762	0.37411	1.12592	0.272079	1.1261	0.341419		1.12751	0.286	1.12775	0.597509	1.1276	0.325648	1.12708	0.634923
1.12815	0.608015	1.12742	0.211605	1.12785	-0.020489	1.12748	0.264612		1.12855	0.58881	1.12942	0.347286	1.1284	0.423093	1.12784	0.253367		1.12808	0.314555	1.12728	0.175843	1.12777	0.259369	1.12807	0.318249		1.12801	0.341201	1.12929	0.373449	1.12758	0.271994	1.12777	0.341898		1.12918	0.285704	1.12942	0.596282	1.12927	0.324948	1.12875	0.635654
1.12982	0.607428	1.12908	0.211886	1.12952	-0.021549	1.12914	0.264579		1.13022	0.588589	1.13109	0.346533	1.13006	0.422117	1.1295	0.253263		1.12974	0.315652	1.12894	0.174083	1.12943	0.257652	1.12974	0.317196		1.12968	0.340482	1.13095	0.372739	1.12924	0.272013	1.12943	0.342048		1.13084	0.285543	1.13108	0.59522	1.13093	0.324524	1.13041	0.636633
1.13148	0.606745	1.13075	0.212308	1.13118	-0.022714	1.13081	0.264624		1.13188	0.588443	1.13275	0.345728	1.13173	0.421132	1.13117	0.253256		1.1314	0.316654	1.1306	0.172416	1.13109	0.256104	1.1314	0.316377		1.13134	0.339776	1.13261	0.371973	1.1309	0.272085	1.13109	0.341785		1.13251	0.285491	1.13275	0.594385	1.1326	0.324333	1.13207	0.637704
1.13314	0.606019	1.13241	0.212752	1.13284	-0.024045	1.13247	0.264686		1.13355	0.588269	1.13442	0.344934	1.13339	0.420127	1.13283	0.253437		1.13307	0.317476	1.13227	0.170646	1.13275	0.254743	1.13306	0.31586		1.133	0.339133	1.13428	0.371137	1.13257	0.272126	1.13275	0.341092		1.13417	0.285517	1.13441	0.593799	1.13426	0.324205	1.13374	0.638782
1.1348	0.605301	1.13407	0.213174	1.1345	-0.025424	1.13413	0.264663		1.13521	0.588005	1.13608	0.344231	1.13505	0.419099	1.13449	0.253766		1.13473	0.318012	1.13393	0.168995	1.13442	0.253546	1.13472	0.315653		1.13467	0.338559	1.13594	0.370255	1.13423	0.272107	1.13442	0.340013		1.13583	0.2857	1.13607	0.593514	1.13592	0.324034	1.1354	0.639602
1.13647	0.604598	1.13573	0.213574	1.13617	-0.026642	1.13579	0.264547		1.13688	0.587575	1.13775	0.343641	1.13672	0.417978	1.13615	0.254242		1.13639	0.31822	1.13559	0.167531	1.13608	0.252484	1.13639	0.315648		1.13633	0.33805	1.13761	0.36935	1.13589	0.272046	1.13608	0.338534		1.1375	0.285961	1.13774	0.593409	1.13759	0.323843	1.13707	0.640162
1.13813	0.603927	1.1374	0.213916	1.13783	-0.027751	1.13746	0.264333		1.13854	0.586983	1.13941	0.343019	1.13838	0.416846	1.13782	0.254768		1.13805	0.318019	1.13725	0.166181	1.13774	0.251581	1.13805	0.315791		1.13799	0.337519	1.13927	0.36837	1.13755	0.271826	1.13774	0.336629		1.13916	0.286176	1.1394	0.593486	1.13925	0.323491	1.13873	0.640401
1.13979	0.603341	1.13906	0.214211	1.13949	-0.028889	1.13912	0.263964		1.1402	0.586176	1.14107	0.342525	1.14005	0.415852	1.13948	0.25525		1.13972	0.317374	1.13891	0.165059	1.1394	0.250781	1.13971	0.316074		1.13965	0.336971	1.14094	0.367504	1.13922	0.271427	1.13941	0.334419		1.14083	0.28631	1.14107	0.593655	1.14092	0.322898	1.1404	0.6404
1.14145	0.602846	1.14072	0.214377	1.14115	-0.030055	1.14078	0.263525		1.14187	0.58523	1.14274	0.342195	1.14171	0.414991	1.14114	0.255619		1.14138	0.316295	1.14058	0.163981	1.14107	0.250006	1.14137	0.316489		1.14132	0.336452	1.1426	0.366883	1.14088	0.270939	1.14107	0.332127		1.14249	0.286296	1.14273	0.593833	1.14258	0.322127	1.14206	0.640259
1.14312	0.602476	1.14238	0.214398	1.14281	-0.031196	1.14244	0.263064		1.14353	0.584175	1.1444	0.341993	1.14338	0.414226	1.1428	0.255908		1.14304	0.314982	1.14224	0.163011	1.14273	0.249262	1.14304	0.317084		1.14298	0.33589	1.14426	0.366368	1.14254	0.270347	1.14273	0.329777		1.14416	0.286084	1.1444	0.59398	1.14424	0.321149	1.14372	0.639788
1.14478	0.602216	1.14405	0.214333	1.14448	-0.032262	1.14411	0.262556		1.1452	0.583029	1.14607	0.34186	1.14504	0.413471	1.14447	0.256071		1.1447	0.313576	1.1439	0.162238	1.14439	0.248651	1.1447	0.31784		1.14464	0.335291	1.14593	0.365917	1.1442	0.269686	1.14439	0.327404		1.14582	0.285626	1.14606	0.594102	1.14591	0.320009	1.14539	0.639095
1.14644	0.602048	1.14571	0.214175	1.14614	-0.033208	1.14577	0.262019		1.14686	0.581855	1.14773	0.341759	1.1467	0.412742	1.14613	0.256079		1.14637	0.311989	1.14556	0.161501	1.14605	0.248219	1.14636	0.318727		1.1463	0.334741	1.14759	0.365473	1.14586	0.269102	1.14605	0.32516		1.14748	0.28499	1.14772	0.594193	1.14757	0.318824	1.14705	0.638154
1.1481	0.602037	1.14737	0.213962	1.1478	-0.033971	1.14743	0.261526		1.14853	0.580641	1.14939	0.341715	1.14837	0.411961	1.14779	0.255875		1.14803	0.310266	1.14723	0.160927	1.14772	0.247856	1.14802	0.319709		1.14796	0.334246	1.14925	0.365024	1.14753	0.268629	1.14772	0.322988		1.14915	0.284164	1.14939	0.594223	1.14924	0.317592	1.14872	0.636774
1.14976	0.602246	1.14903	0.213646	1.14946	-0.034549	1.14909	0.261072		1.15019	0.579403	1.15106	0.341768	1.15003	0.411023	1.14945	0.255527		1.14969	0.308402	1.14889	0.160535	1.14938	0.24736	1.14969	0.320755		1.14963	0.333593	1.15092	0.364644	1.14919	0.268183	1.14938	0.320868		1.15081	0.283184	1.15105	0.594141	1.1509	0.316339	1.15038	0.63491
1.15143	0.602629	1.1507	0.213196	1.15113	-0.034876	1.15075	0.26062		1.15185	0.578187	1.15272	0.341898	1.1517	0.410021	1.15111	0.255118		1.15135	0.306485	1.15055	0.160431	1.15104	0.246773	1.15135	0.321824		1.15129	0.332783	1.15258	0.364146	1.15085	0.267765	1.15104	0.318834		1.15248	0.282116	1.15272	0.593865	1.15257	0.315022	1.15204	0.632682
1.15309	0.603122	1.15236	0.212708	1.15279	-0.034923	1.15242	0.260274		1.15352	0.577005	1.15439	0.342006	1.15336	0.409045	1.15278	0.254678		1.15301	0.304586	1.15221	0.160474	1.1527	0.246104	1.15301	0.322764		1.15295	0.331843	1.15425	0.363617	1.15251	0.267401	1.1527	0.317016		1.15414	0.280934	1.15438	0.593436	1.15423	0.313781	1.15371	0.630237
1.15475	0.603723	1.15402	0.212152	1.15445	-0.034799	1.15408	0.260117		1.15518	0.575965	1.15605	0.341986	1.15502	0.40815	1.15444	0.254221		1.15468	0.302675	1.15388	0.160708	1.15437	0.245304	1.15467	0.323517		1.15461	0.330708	1.15591	0.363086	1.15418	0.267077	1.15437	0.315413		1.1558	0.279675	1.15604	0.592813	1.15589	0.312838	1.15537	0.627676
1.15641	0.604551	1.15568	0.211555	1.15611	-0.034689	1.15574	0.260148		1.15685	0.575147	1.15772	0.341816	1.15669	0.407371	1.1561	0.253786		1.15634	0.300843	1.15554	0.160936	1.15603	0.244467	1.15633	0.324096		1.15628	0.329391	1.15758	0.362594	1.15584	0.266785	1.15603	0.314081		1.15747	0.278317	1.15771	0.592039	1.15756	0.312139	1.15704	0.62509
1.15808	0.605608	1.15735	0.210942	1.15778	-0.034678	1.1574	0.260371		1.15851	0.574547	1.15938	0.341579	1.15835	0.406837	1.15776	0.253428		1.158	0.299098	1.1572	0.161232	1.15769	0.24352	1.158	0.324463		1.15794	0.327878	1.15924	0.362109	1.1575	0.266481	1.15769	0.313073		1.15913	0.276914	1.15937	0.591124	1.15922	0.31173	1.1587	0.622581
1.15974	0.606852	1.15901	0.210256	1.15944	-0.034691	1.15907	0.260752		1.16017	0.574134	1.16104	0.341203	1.16002	0.406506	1.15943	0.253138		1.15966	0.297481	1.15886	0.161501	1.15935	0.24244	1.15966	0.324661		1.1596	0.326265	1.1609	0.361512	1.15916	0.266129	1.15935	0.312394		1.1608	0.275436	1.16104	0.590233	1.16089	0.311687	1.16037	0.62025
1.1614	0.608203	1.16067	0.209466	1.1611	-0.034659	1.16073	0.261306		1.16184	0.573911	1.16271	0.340497	1.16168	0.406317	1.16109	0.252898		1.16133	0.296087	1.16053	0.161753	1.16101	0.24131	1.16132	0.324671		1.16126	0.324675	1.16257	0.360821	1.16083	0.265659	1.16102	0.311912		1.16246	0.273852	1.1627	0.589391	1.16255	0.311957	1.16203	0.61807
1.16306	0.609593	1.16233	0.208648	1.16276	-0.034548	1.16239	0.261944		1.1635	0.573764	1.16437	0.339456	1.16335	0.406153	1.16275	0.252732		1.16299	0.294882	1.16219	0.162078	1.16268	0.240229	1.16298	0.324388		1.16292	0.323145	1.16423	0.360016	1.16249	0.265038	1.16268	0.311603		1.16413	0.272269	1.16437	0.588623	1.16422	0.312437	1.16369	0.616062
1.16473	0.610991	1.16399	0.207826	1.16443	-0.034349	1.16405	0.262561		1.16517	0.573657	1.16604	0.338203	1.16501	0.406105	1.16441	0.252658		1.16465	0.29385	1.16385	0.162239	1.16434	0.239169	1.16465	0.323776		1.16459	0.321755	1.16589	0.359188	1.16415	0.264338	1.16434	0.311675		1.16579	0.270785	1.16603	0.587848	1.16588	0.312936	1.16536	0.614212
1.16639	0.612392	1.16566	0.206988	1.16609	-0.03396	1.16572	0.263137		1.16683	0.573521	1.1677	0.336889	1.16667	0.406192	1.16608	0.252684		1.16631	0.293172	1.16551	0.16237	1.166	0.238111	1.16631	0.32299		1.16625	0.320477	1.16756	0.358433	1.16581	0.263551	1.166	0.312025		1.16745	0.26931	1.16769	0.586977	1.16754	0.313233	1.16702	0.612478
1.16805	0.613738	1.16732	0.206185	1.16775	-0.033554	1.16738	0.263524		1.1685	0.573271	1.16936	0.33557	1.16834	0.406338	1.16774	0.252756		1.16798	0.292886	1.16718	0.162417	1.16766	0.236995	1.16797	0.322049		1.16791	0.319306	1.16922	0.357783	1.16748	0.26253	1.16766	0.31236		1.16912	0.267902	1.16936	0.585934	1.16921	0.313448	1.16869	0.610952
1.16971	0.615019	1.16898	0.205364	1.16941	-0.033216	1.16904	0.263678		1.17016	0.573003	1.17103	0.334236	1.17	0.40655	1.1694	0.252875		1.16964	0.292819	1.16884	0.162496	1.16933	0.236106	1.16963	0.320939		1.16958	0.318313	1.17089	0.357236	1.16914	0.261313	1.16933	0.312837		1.17078	0.266673	1.17102	0.58482	1.17087	0.31354	1.17035	0.609715
1.17138	0.616227	1.17064	0.20445	1.17108	-0.033027	1.1707	0.263629		1.17182	0.572743	1.17269	0.332919	1.17167	0.406799	1.17106	0.252987		1.1713	0.292876	1.1705	0.162427	1.17099	0.235426	1.1713	0.319738		1.17124	0.317538	1.17255	0.356747	1.1708	0.259996	1.17099	0.31335		1.17245	0.265643	1.17269	0.583628	1.17254	0.313543	1.17202	0.60869
1.17304	0.617339	1.17231	0.203529	1.17274	-0.033022	1.17237	0.263397		1.17349	0.572605	1.17436	0.331629	1.17333	0.407057	1.17273	0.253031		1.17296	0.29305	1.17216	0.1621	1.17265	0.234803	1.17296	0.318571		1.1729	0.317059	1.17422	0.356394	1.17246	0.258564	1.17265	0.313824		1.17411	0.264827	1.17435	0.582332	1.1742	0.313484	1.17368	0.607853
1.1747	0.618359	1.17397	0.202697	1.1744	-0.033125	1.17403	0.263026		1.17515	0.572542	1.17602	0.330432	1.175	0.407282	1.17439	0.252991		1.17463	0.293369	1.17383	0.161586	1.17431	0.23424	1.17462	0.317498		1.17456	0.316816	1.17588	0.356192	1.17413	0.256937	1.17431	0.314165		1.17578	0.264198	1.17602	0.580974	1.17586	0.313307	1.17534	0.607213
1.17636	0.619231	1.17563	0.201949	1.17606	-0.033347	1.17569	0.262612		1.17682	0.572531	1.17769	0.329235	1.17666	0.40741	1.17605	0.25284		1.17629	0.293754	1.17549	0.160892	1.17598	0.233787	1.17628	0.31653		1.17623	0.316802	1.17754	0.356128	1.17579	0.255123	1.17598	0.314275		1.17744	0.263745	1.17768	0.579504	1.17753	0.312951	1.17701	0.60671
1.17803	0.619861	1.17729	0.201284	1.17773	-0.033594	1.17735	0.262176		1.17848	0.572557	1.17935	0.328098	1.17833	0.407396	1.17771	0.252557		1.17795	0.294305	1.17715	0.159934	1.17764	0.233307	1.17795	0.315673		1.17789	0.317191	1.17921	0.356144	1.17745	0.253257	1.17764	0.314069		1.1791	0.26339	1.17934	0.577992	1.17919	0.312504	1.17867	0.606332
1.17969	0.620264	1.17896	0.200725	1.17939	-0.033715	1.17901	0.261755		1.18015	0.572714	1.18101	0.327045	1.17999	0.407203	1.17938	0.252205		1.17961	0.29502	1.17881	0.158852	1.1793	0.232883	1.17961	0.314974		1.17955	0.317945	1.18087	0.356276	1.17911	0.251451	1.1793	0.313569		1.18077	0.263146	1.18101	0.576485	1.18086	0.312004	1.18034	0.605854
1.18135	0.620489	1.18062	0.200334	1.18105	-0.033814	1.18068	0.261429		1.18181	0.572744	1.18268	0.326092	1.18165	0.406806	1.18104	0.251831		1.18128	0.295827	1.18047	0.157693	1.18096	0.232454	1.18127	0.314405		1.18121	0.318911	1.18253	0.356524	1.18077	0.249743	1.18096	0.312878		1.18243	0.263039	1.18267	0.574925	1.18252	0.311419	1.182	0.60529
1.18301	0.620534	1.18228	0.200083	1.18271	-0.033884	1.18234	0.261186		1.18347	0.57262	1.18434	0.325364	1.18332	0.4063	1.1827	0.251408		1.18294	0.296644	1.18214	0.156471	1.18263	0.232115	1.18293	0.313981		1.18287	0.319934	1.1842	0.356816	1.18244	0.248212	1.18263	0.311957		1.1841	0.263081	1.18434	0.573329	1.18419	0.310769	1.18366	0.604565
1.18467	0.62037	1.18394	0.199917	1.18437	-0.033896	1.184	0.260984		1.18514	0.572389	1.18601	0.324755	1.18498	0.405676	1.18436	0.250962		1.1846	0.297295	1.1838	0.155219	1.18429	0.231781	1.1846	0.313779		1.18454	0.320902	1.18586	0.357046	1.1841	0.246871	1.18429	0.310816		1.18576	0.263287	1.186	0.571828	1.18585	0.310128	1.18533	0.603837
1.18634	0.620082	1.18561	0.199889	1.18604	-0.03401	1.18566	0.260819		1.1868	0.572007	1.18767	0.324223	1.18665	0.404964	1.18602	0.250498		1.18626	0.2976	1.18546	0.154045	1.18595	0.231614	1.18626	0.313704		1.1862	0.321638	1.18753	0.357141	1.18576	0.245648	1.18595	0.309348		1.18742	0.263623	1.18766	0.570588	1.18752	0.309522	1.18699	0.603226
1.188	0.619741	1.18727	0.199925	1.1877	-0.03415	1.18733	0.260728		1.18847	0.571467	1.18934	0.323734	1.18831	0.404166	1.18769	0.250014		1.18792	0.297555	1.18712	0.152988	1.18761	0.231476	1.18792	0.313773		1.18786	0.322125	1.18919	0.357215	1.18742	0.244648	1.18761	0.307772		1.18909	0.264025	1.18933	0.569661	1.18918	0.308913	1.18866	0.602784
1.18966	0.619383	1.18893	0.200046	1.18936	-0.034298	1.18899	0.260689		1.19013	0.570785	1.191	0.323292	1.18998	0.403366	1.18935	0.249625		1.18959	0.297203	1.18879	0.152019	1.18928	0.231424	1.18958	0.314076		1.18952	0.32241	1.19085	0.357344	1.18909	0.244006	1.18928	0.306264		1.19075	0.264438	1.19099	0.569035	1.19084	0.308125	1.19032	0.602394
1.19132	0.619017	1.19059	0.200305	1.19103	-0.034505	1.19065	0.260615		1.19179	0.56986	1.19266	0.3228	1.19164	0.402614	1.19101	0.249338		1.19125	0.296772	1.19045	0.151153	1.19094	0.231401	1.19125	0.314589		1.19119	0.322505	1.19252	0.357504	1.19075	0.243582	1.19094	0.304864		1.19242	0.264848	1.19266	0.56852	1.19251	0.307205	1.19199	0.602079
1.19299	0.618573	1.19226	0.20067	1.19269	-0.034739	1.19231	0.260448		1.19346	0.568659	1.19433	0.322304	1.1933	0.401912	1.19267	0.249045		1.19291	0.296227	1.19211	0.150396	1.1926	0.231543	1.19291	0.315169		1.19285	0.322228	1.19418	0.357691	1.19241	0.243339	1.1926	0.303731		1.19408	0.26516	1.19432	0.56815	1.19417	0.306214	1.19365	0.601712
1.19465	0.618092	1.19392	0.201113	1.19435	-0.035037	1.19398	0.260227		1.19512	0.567242	1.19599	0.321747	1.19497	0.401344	1.19434	0.248761		1.19457	0.295532	1.19378	0.149773	1.19426	0.231803	1.19457	0.315674		1.19451	0.32161	1.19585	0.35782	1.19407	0.243397	1.19426	0.302855		1.19575	0.26532	1.19599	0.567845	1.19584	0.305069	1.19531	0.601291
1.19631	0.617606	1.19558	0.201568	1.19601	-0.035457	1.19564	0.259921		1.19679	0.565524	1.19766	0.321246	1.19663	0.400817	1.196	0.248424		1.19624	0.294861	1.19544	0.149212	1.19592	0.232154	1.19623	0.316102		1.19617	0.320751	1.19751	0.357857	1.19574	0.243774	1.19593	0.302303		1.19741	0.265389	1.19765	0.567646	1.1975	0.303823	1.19698	0.600875
1.19797	0.617125	1.19724	0.202081	1.19767	-0.035986	1.1973	0.259504		1.19845	0.563628	1.19932	0.320902	1.1983	0.400326	1.19766	0.248004		1.1979	0.294222	1.1971	0.148706	1.19759	0.232573	1.19789	0.316399		1.19784	0.319711	1.19918	0.3578	1.1974	0.244365	1.19759	0.30213		1.19907	0.265371	1.19931	0.567634	1.19916	0.302516	1.19864	0.600449
1.19964	0.616684	1.19891	0.20258	1.19934	-0.036691	1.19896	0.258998		1.20012	0.561488	1.20098	0.320691	1.19996	0.399929	1.19932	0.247503		1.19956	0.293573	1.19876	0.148389	1.19925	0.232919	1.19956	0.316542		1.1995	0.318376	1.20084	0.357568	1.19906	0.245073	1.19925	0.302232		1.20074	0.265236	1.20098	0.567703	1.20083	0.301104	1.20031	0.600116
1.2013	0.616331	1.20057	0.20312	1.201	-0.037513	1.20063	0.258399		1.20178	0.559258	1.20265	0.320604	1.20162	0.399512	1.20099	0.247005		1.20122	0.292959	1.20042	0.148173	1.20091	0.23332	1.20122	0.316582		1.20116	0.316974	1.2025	0.357173	1.20072	0.245865	1.20091	0.302521		1.2024	0.265034	1.20264	0.567791	1.20249	0.299633	1.20197	0.599892
1.20296	0.616155	1.20223	0.203588	1.20266	-0.038417	1.20229	0.257728		1.20345	0.557051	1.20431	0.320611	1.20329	0.39908	1.20265	0.24654		1.20289	0.29225	1.20209	0.148065	1.20257	0.233597	1.20288	0.316558		1.20282	0.315572	1.20417	0.356687	1.20239	0.246704	1.20258	0.302958		1.20407	0.264751	1.20431	0.567907	1.20416	0.298054	1.20364	0.599716
1.20462	0.616263	1.20389	0.203911	1.20432	-0.039326	1.20395	0.257011		1.20511	0.554937	1.20598	0.320607	1.20495	0.398485	1.20431	0.246127		1.20455	0.291592	1.20375	0.14799	1.20424	0.233716	1.20454	0.316523		1.20449	0.314303	1.20583	0.356116	1.20405	0.247521	1.20424	0.30347		1.20573	0.264232	1.20597	0.567916	1.20582	0.296348	1.2053	0.599642
1.20629	0.61668	1.20555	0.204021	1.20599	-0.040267	1.20561	0.256295		1.20677	0.553016	1.20764	0.320714	1.20662	0.397674	1.20597	0.245794		1.20621	0.291025	1.20541	0.147963	1.2059	0.233685	1.20621	0.316567		1.20615	0.313239	1.20749	0.355543	1.20571	0.248341	1.2059	0.304005		1.2074	0.263453	1.20764	0.567777	1.20748	0.294603	1.20696	0.59951
1.20795	0.61722	1.20722	0.203788	1.20765	-0.041186	1.20728	0.255647		1.20844	0.551296	1.20931	0.320901	1.20828	0.396717	1.20764	0.245491		1.20787	0.290524	1.20707	0.148013	1.20756	0.23353	1.20787	0.31666		1.20781	0.312366	1.20916	0.354981	1.20737	0.249034	1.20756	0.304494		1.20906	0.262484	1.2093	0.567486	1.20915	0.292925	1.20863	0.599171
1.20961	0.617817	1.20888	0.203301	1.20931	-0.042065	1.20894	0.255013		1.2101	0.549721	1.21097	0.321142	1.20995	0.395705	1.2093	0.245129		1.20954	0.290044	1.20874	0.148011	1.20922	0.233407	1.20953	0.316785		1.20947	0.311669	1.21082	0.354249	1.20904	0.249438	1.20922	0.304796		1.21072	0.261396	1.21096	0.567029	1.21081	0.291352	1.21029	0.598559
1.21127	0.618458	1.21054	0.202577	1.21097	-0.042879	1.2106	0.254459		1.21177	0.548346	1.21263	0.321508	1.21161	0.394655	1.21096	0.244718		1.2112	0.289601	1.2104	0.147861	1.21089	0.233296	1.21119	0.316935		1.21114	0.31107	1.21249	0.353248	1.2107	0.249598	1.21089	0.304911		1.21239	0.260219	1.21263	0.566381	1.21248	0.289945	1.21196	0.597702
1.21294	0.619126	1.2122	0.201638	1.21264	-0.043598	1.21226	0.254086		1.21343	0.547059	1.2143	0.322046	1.21327	0.393638	1.21262	0.244335		1.21286	0.289079	1.21206	0.147606	1.21255	0.233051	1.21286	0.31705		1.2128	0.310651	1.21415	0.352065	1.21236	0.249611	1.21255	0.304822		1.21405	0.258993	1.21429	0.565484	1.21414	0.288803	1.21362	0.59669
1.2146	0.619766	1.21387	0.200598	1.2143	-0.044362	1.21392	0.253863		1.2151	0.545831	1.21596	0.322729	1.21494	0.392586	1.21429	0.243993		1.21452	0.288512	1.21372	0.14733	1.21421	0.232663	1.21452	0.317101		1.21446	0.310408	1.21582	0.350735	1.21402	0.249404	1.21421	0.304426		1.21572	0.257771	1.21596	0.564434	1.21581	0.287979	1.21528	0.595514
1.21626	0.62031	1.21553	0.199447	1.21596	-0.044967	1.21559	0.253788		1.21676	0.544755	1.21763	0.323482	1.2166	0.391499	1.21595	0.243716		1.21619	0.287882	1.21539	0.146942	1.21587	0.232166	1.21618	0.317127		1.21612	0.310333	1.21748	0.34923	1.21568	0.248951	1.21588	0.303723		1.21738	0.256645	1.21762	0.563221	1.21747	0.287504	1.21695	0.594116
1.21792	0.620691	1.21719	0.198175	1.21762	-0.045421	1.21725	0.253806		1.21842	0.543741	1.21929	0.324162	1.21827	0.39038	1.21761	0.243481		1.21785	0.287187	1.21705	0.146446	1.21754	0.231524	1.21784	0.317129		1.21778	0.310298	1.21914	0.347625	1.21735	0.248451	1.21754	0.302603		1.21904	0.255626	1.21928	0.561839	1.21914	0.287286	1.21861	0.59251
1.21958	0.62083	1.21885	0.196883	1.21928	-0.045621	1.21891	0.253949		1.22009	0.542883	1.22096	0.324612	1.21993	0.389204	1.21927	0.243271		1.21951	0.286487	1.21871	0.145822	1.2192	0.230855	1.21951	0.31714		1.21945	0.310225	1.22081	0.346031	1.21901	0.247916	1.2192	0.301187		1.22071	0.254573	1.22095	0.560301	1.2208	0.287195	1.22028	0.590844
1.22125	0.620769	1.22052	0.195614	1.22095	-0.045627	1.22057	0.254161		1.22175	0.542187	1.22262	0.324911	1.22159	0.388068	1.22093	0.243074		1.22117	0.285865	1.22037	0.145073	1.22086	0.230339	1.22117	0.317211		1.22111	0.310028	1.22247	0.344475	1.22067	0.247331	1.22086	0.299553		1.22237	0.253399	1.22261	0.558658	1.22246	0.287062	1.22194	0.589109
1.22291	0.620439	1.22218	0.194451	1.22261	-0.04553	1.22224	0.254288		1.22342	0.541569	1.22428	0.325123	1.22326	0.387059	1.2226	0.242766		1.22283	0.285346	1.22204	0.14425	1.22252	0.229929	1.22283	0.317221		1.22277	0.30982	1.22413	0.343059	1.22233	0.246753	1.22252	0.297637		1.22404	0.252111	1.22428	0.55699	1.22413	0.286869	1.22361	0.587233
1.22457	0.619769	1.22384	0.193417	1.22427	-0.045404	1.2239	0.254287		1.22508	0.54102	1.22595	0.325284	1.22492	0.386346	1.22426	0.242311		1.2245	0.285026	1.2237	0.143394	1.22419	0.229734	1.22449	0.317138		1.22443	0.309545	1.2258	0.341816	1.224	0.246143	1.22419	0.295627		1.2257	0.250808	1.22594	0.555299	1.22579	0.286669	1.22527	0.585288
1.22623	0.618725	1.2255	0.192592	1.22593	-0.045488	1.22556	0.254221		1.22674	0.54058	1.22761	0.32533	1.22659	0.386042	1.22592	0.241649		1.22616	0.284828	1.22536	0.142558	1.22585	0.229767	1.22615	0.316961		1.2261	0.309106	1.22746	0.340733	1.22566	0.245481	1.22585	0.293687		1.22737	0.249568	1.22761	0.55365	1.22746	0.286508	1.22693	0.583221
1.2279	0.617422	1.22717	0.192017	1.2276	-0.045628	1.22722	0.254092		1.22841	0.540192	1.22928	0.325288	1.22825	0.386031	1.22758	0.240826		1.22782	0.284739	1.22702	0.141748	1.22751	0.229949	1.22782	0.316629		1.22776	0.308589	1.22913	0.339825	1.22732	0.244747	1.22751	0.291909		1.22903	0.248353	1.22927	0.552022	1.22912	0.286388	1.2286	0.5811
1.22956	0.615901	1.22883	0.191641	1.22926	-0.046015	1.22889	0.253837		1.23007	0.539896	1.23094	0.325147	1.22992	0.386441	1.22925	0.239861		1.22948	0.284674	1.22869	0.140904	1.22917	0.230147	1.22948	0.316086		1.22942	0.308176	1.23079	0.338952	1.22898	0.244026	1.22917	0.29028		1.2307	0.247175	1.23093	0.550406	1.23078	0.286315	1.23026	0.579041
1.23122	0.614201	1.23049	0.191464	1.23092	-0.046546	1.23055	0.253558		1.23174	0.53965	1.2326	0.324863	1.23158	0.38706	1.23091	0.238928		1.23115	0.284674	1.23035	0.140101	1.23083	0.230227	1.23114	0.315309		1.23108	0.30775	1.23246	0.338204	1.23065	0.243377	1.23084	0.288798		1.23236	0.245975	1.2326	0.548858	1.23245	0.28633	1.23193	0.577145
1.23288	0.612357	1.23215	0.191431	1.23258	-0.047287	1.23221	0.253283		1.2334	0.539484	1.23427	0.324353	1.23324	0.387803	1.23257	0.238013		1.23281	0.284728	1.23201	0.139379	1.2325	0.23016	1.2328	0.314455		1.23275	0.307266	1.23412	0.337643	1.23231	0.242606	1.2325	0.287427		1.23402	0.244716	1.23426	0.547478	1.23411	0.286383	1.23359	0.57548
1.23455	0.610529	1.23382	0.191667	1.23425	-0.048152	1.23387	0.252993		1.23507	0.539412	1.23593	0.323637	1.23491	0.388469	1.23423	0.237207		1.23447	0.284849	1.23367	0.13871	1.23416	0.230009	1.23447	0.31369		1.23441	0.306796	1.23578	0.337172	1.23397	0.241652	1.23416	0.286132		1.23569	0.243411	1.23593	0.546292	1.23578	0.286392	1.23525	0.574172
1.23621	0.608826	1.23548	0.192078	1.23591	-0.04911	1.23554	0.25268		1.23673	0.539434	1.2376	0.322758	1.23657	0.389108	1.2359	0.236429		1.23613	0.285064	1.23534	0.138237	1.23582	0.229733	1.23613	0.312969		1.23607	0.306321	1.23745	0.336767	1.23563	0.24063	1.23582	0.284915		1.23735	0.241971	1.23759	0.545272	1.23744	0.28634	1.23692	0.573276
1.23787	0.607383	1.23714	0.192532	1.23757	-0.050233	1.2372	0.25237		1.23839	0.539445	1.23926	0.321722	1.23824	0.389693	1.23756	0.235735		1.2378	0.285323	1.237	0.137964	1.23748	0.229427	1.23779	0.312269		1.23773	0.30585	1.23911	0.336501	1.2373	0.239502	1.23749	0.283923		1.23902	0.24039	1.23926	0.544393	1.2391	0.286211	1.23858	0.572719
1.23953	0.606326	1.2388	0.193	1.23923	-0.051506	1.23886	0.252005		1.24006	0.539477	1.24093	0.320677	1.2399	0.39015	1.23922	0.235162		1.23946	0.285433	1.23866	0.137897	1.23915	0.229143	1.23945	0.311666		1.2394	0.305348	1.24077	0.336347	1.23896	0.238239	1.23915	0.283246		1.24068	0.23872	1.24092	0.543655	1.24077	0.286101	1.24025	0.572417
1.2412	0.605559	1.24046	0.193321	1.2409	-0.052925	1.24052	0.251482		1.24172	0.539469	1.24259	0.319747	1.24157	0.390508	1.24088	0.234713		1.24112	0.285335	1.24032	0.138083	1.24081	0.228871	1.24112	0.311001		1.24106	0.304896	1.24244	0.336293	1.24062	0.23686	1.24081	0.282877		1.24234	0.237071	1.24258	0.543001	1.24243	0.286252	1.24191	0.572263
1.24286	0.605107	1.24213	0.193483	1.24256	-0.054543	1.24219	0.250942		1.24339	0.539358	1.24425	0.318963	1.24323	0.390632	1.24255	0.234388		1.24278	0.284969	1.24198	0.138466	1.24247	0.228462	1.24278	0.310264		1.24272	0.304461	1.2441	0.336297	1.24228	0.235556	1.24247	0.282803		1.24401	0.235577	1.24425	0.542467	1.2441	0.286823	1.24358	0.57224
1.24452	0.604948	1.24379	0.193495	1.24422	-0.056144	1.24385	0.250384		1.24505	0.539208	1.24592	0.318101	1.2449	0.390474	1.24421	0.234394		1.24445	0.284365	1.24365	0.139003	1.24413	0.227873	1.24444	0.309429		1.24438	0.303942	1.24577	0.336313	1.24395	0.234336	1.24413	0.283005		1.24567	0.234274	1.24591	0.542084	1.24576	0.287855	1.24524	0.572296
1.24618	0.605049	1.24545	0.193266	1.24588	-0.057656	1.24551	0.249679		1.24672	0.538988	1.24758	0.317157	1.24656	0.390136	1.24587	0.234685		1.24611	0.283479	1.24531	0.139587	1.2458	0.227122	1.2461	0.308487		1.24605	0.303333	1.24743	0.336299	1.24561	0.233244	1.2458	0.283335		1.24734	0.233161	1.24758	0.541775	1.24743	0.289147	1.2469	0.572421
1.24785	0.60536	1.24711	0.192674	1.24755	-0.058908	1.24717	0.248792		1.24838	0.538632	1.24925	0.31618	1.24822	0.38968	1.24753	0.235276		1.24777	0.282368	1.24697	0.140072	1.24746	0.226162	1.24777	0.307401		1.24771	0.30287	1.2491	0.336217	1.24727	0.232417	1.24746	0.283646		1.249	0.232352	1.24924	0.541541	1.24909	0.290503	1.24857	0.57258
1.24951	0.605788	1.24878	0.191835	1.24921	-0.060069	1.24883	0.247756		1.25004	0.538163	1.25091	0.315118	1.24989	0.388985	1.2492	0.236091		1.24943	0.281159	1.24863	0.140348	1.24912	0.225023	1.24943	0.306245		1.24937	0.302515	1.25076	0.336098	1.24893	0.231851	1.24912	0.283928		1.25066	0.231834	1.2509	0.541397	1.25076	0.291839	1.25023	0.572642
1.25117	0.60628	1.25044	0.19092	1.25087	-0.061117	1.2505	0.246708		1.25171	0.537587	1.25257	0.31402	1.25155	0.388025	1.25086	0.23705		1.2511	0.279985	1.2503	0.140415	1.25078	0.223889	1.25109	0.305084		1.25103	0.302268	1.25242	0.336002	1.25059	0.23145	1.25079	0.284138		1.25233	0.231574	1.25257	0.541211	1.25242	0.292908	1.2519	0.572591
1.25283	0.606989	1.2521	0.189884	1.25253	-0.061898	1.25216	0.245651		1.25337	0.536845	1.25424	0.312903	1.25322	0.386987	1.25252	0.238037		1.25276	0.278861	1.25196	0.140309	1.25245	0.222819	1.25275	0.303904		1.25269	0.30221	1.25409	0.335888	1.25226	0.231206	1.25245	0.28426		1.25399	0.231569	1.25423	0.540973	1.25408	0.293588	1.25356	0.572368
1.25449	0.607891	1.25376	0.188794	1.25419	-0.062515	1.25382	0.244613		1.25504	0.536155	1.2559	0.311819	1.25488	0.385958	1.25418	0.238828		1.25442	0.277678	1.25362	0.139959	1.25411	0.221763	1.25442	0.30264		1.25436	0.30217	1.25575	0.335776	1.25392	0.231186	1.25411	0.284336		1.25566	0.231754	1.2559	0.540618	1.25575	0.293802	1.25522	0.571851
1.25616	0.608892	1.25543	0.187594	1.25586	-0.062994	1.25548	0.243634		1.2567	0.535556	1.25757	0.310856	1.25655	0.384978	1.25584	0.239431		1.25608	0.276524	1.25528	0.139373	1.25577	0.220882	1.25608	0.301315		1.25602	0.302134	1.25742	0.335745	1.25558	0.231344	1.25577	0.284364		1.25732	0.232146	1.25756	0.540185	1.25741	0.293578	1.25689	0.570939
1.25782	0.609965	1.25709	0.186353	1.25752	-0.063426	1.25715	0.242591		1.25836	0.535197	1.25923	0.31013	1.25821	0.384048	1.25751	0.239934		1.25774	0.275441	1.25695	0.138635	1.25743	0.22025	1.25774	0.299915		1.25768	0.302066	1.25908	0.335776	1.25724	0.231548	1.25744	0.284266		1.25899	0.232717	1.25923	0.539727	1.25908	0.292975	1.25855	0.569733
1.25948	0.611067	1.25875	0.185149	1.25918	-0.06365	1.25881	0.241702		1.26003	0.534892	1.2609	0.309687	1.25987	0.383156	1.25917	0.240306		1.25941	0.274444	1.25861	0.13767	1.2591	0.21971	1.2594	0.29859		1.25934	0.302114	1.26074	0.335771	1.25891	0.231664	1.2591	0.283972		1.26065	0.233425	1.26089	0.539323	1.26074	0.292108	1.26022	0.568421
1.26114	0.612164	1.26041	0.18401	1.26084	-0.063729	1.26047	0.24114		1.26169	0.534607	1.26256	0.309344	1.26154	0.382383	1.26083	0.240564		1.26107	0.273642	1.26027	0.136536	1.26076	0.219216	1.26106	0.297438		1.26101	0.302215	1.26241	0.335726	1.26057	0.231709	1.26076	0.283526		1.26231	0.23425	1.26256	0.538996	1.2624	0.29101	1.26188	0.567174
1.26281	0.613152	1.26208	0.182887	1.26251	-0.063773	1.26213	0.240916		1.26336	0.534491	1.26422	0.309036	1.2632	0.381736	1.26249	0.240724		1.26273	0.272977	1.26193	0.135144	1.26242	0.218873	1.26273	0.296596		1.26267	0.302434	1.26407	0.335613	1.26223	0.231706	1.26242	0.282821		1.26398	0.235146	1.26422	0.538812	1.26407	0.28966	1.26354	0.566171
1.26447	0.613995	1.26374	0.181714	1.26417	-0.063683	1.2638	0.240959		1.26502	0.534522	1.26589	0.308874	1.26487	0.381267	1.26416	0.240699		1.26439	0.272423	1.2636	0.133471	1.26408	0.218617	1.26439	0.296065		1.26433	0.302902	1.26574	0.335353	1.26389	0.231535	1.26408	0.281962		1.26564	0.236079	1.26588	0.538765	1.26573	0.288078	1.26521	0.565395
1.26613	0.614637	1.2654	0.180686	1.26583	-0.06354	1.26546	0.241308		1.26669	0.534547	1.26755	0.308807	1.26653	0.380968	1.26582	0.240464		1.26606	0.271966	1.26526	0.131506	1.26574	0.218535	1.26605	0.295975		1.26599	0.303642	1.2674	0.334954	1.26555	0.231208	1.26575	0.280904		1.26731	0.236993	1.26755	0.53887	1.2674	0.286446	1.26687	0.564869
1.26779	0.615089	1.26706	0.179958	1.2675	-0.063356	1.26712	0.241927		1.26835	0.534534	1.26922	0.30877	1.26819	0.380631	1.26748	0.240094		1.26772	0.271642	1.26692	0.129498	1.26741	0.218657	1.26771	0.296297		1.26766	0.304442	1.26906	0.334491	1.26722	0.230792	1.26741	0.279623		1.26897	0.237865	1.26921	0.539113	1.26906	0.284882	1.26854	0.564644
1.26946	0.615313	1.26873	0.179468	1.26916	-0.06319	1.26878	0.242823		1.27001	0.534457	1.27088	0.308772	1.26986	0.38032	1.26914	0.239704		1.26938	0.271405	1.26858	0.127495	1.26907	0.219016	1.26938	0.296988		1.26932	0.30503	1.27073	0.333911	1.26888	0.230205	1.26907	0.278233		1.27063	0.238622	1.27088	0.539367	1.27073	0.283365	1.2702	0.564801
1.27112	0.615394	1.27039	0.179095	1.27082	-0.062881	1.27045	0.243863		1.27168	0.534245	1.27255	0.308766	1.27152	0.380135	1.27081	0.239269		1.27104	0.271242	1.27025	0.125461	1.27073	0.219388	1.27104	0.29793		1.27098	0.305285	1.27239	0.333153	1.27054	0.229386	1.27073	0.276858		1.2723	0.239226	1.27254	0.539692	1.27239	0.281962	1.27187	0.565322
1.27278	0.615369	1.27205	0.178886	1.27248	-0.062533	1.27211	0.244951		1.27334	0.533989	1.27421	0.308742	1.27319	0.379891	1.27247	0.238915		1.27271	0.271068	1.27191	0.12349	1.27239	0.219753	1.2727	0.29895		1.27264	0.305169	1.27406	0.332193	1.27221	0.228455	1.2724	0.275614		1.27396	0.23971	1.2742	0.540206	1.27405	0.280809	1.27353	0.566101
1.27444	0.615262	1.27371	0.178771	1.27414	-0.062323	1.27377	0.246068		1.27501	0.53352	1.27587	0.308648	1.27485	0.379447	1.27413	0.23874		1.27437	0.270943	1.27357	0.121589	1.27406	0.220135	1.27436	0.299993		1.27431	0.30482	1.27572	0.331046	1.27387	0.227444	1.27406	0.274442		1.27563	0.240073	1.27587	0.540792	1.27572	0.279842	1.2752	0.567064
1.27611	0.615064	1.27537	0.17871	1.27581	-0.062307	1.27543	0.247208		1.27667	0.532848	1.27754	0.30837	1.27652	0.378811	1.27579	0.238871		1.27603	0.270841	1.27523	0.119827	1.27572	0.220589	1.27602	0.300963		1.27597	0.304329	1.27738	0.329748	1.27553	0.226363	1.27572	0.273435		1.27729	0.240286	1.27753	0.541244	1.27738	0.279	1.27686	0.568201
1.27777	0.614777	1.27704	0.178619	1.27747	-0.062294	1.27709	0.248309		1.27834	0.531851	1.2792	0.307972	1.27818	0.37811	1.27746	0.239207		1.27769	0.270729	1.2769	0.118182	1.27738	0.220978	1.27769	0.301877		1.27763	0.303752	1.27905	0.328299	1.27719	0.225328	1.27738	0.272585		1.27896	0.240357	1.2792	0.541542	1.27905	0.278228	1.27852	0.569513
1.27943	0.614337	1.2787	0.178543	1.27913	-0.062315	1.27876	0.249336		1.28	0.530621	1.28087	0.307429	1.27984	0.377346	1.27912	0.239597		1.27936	0.270659	1.27856	0.116714	1.27904	0.221342	1.27935	0.302747		1.27929	0.302998	1.28071	0.326758	1.27885	0.224444	1.27905	0.272101		1.28062	0.240324	1.28086	0.541579	1.28071	0.277586	1.28019	0.570929
1.28109	0.613756	1.28036	0.178336	1.28079	-0.062299	1.28042	0.250113		1.28167	0.529267	1.28253	0.306763	1.28151	0.376585	1.28078	0.240036		1.28102	0.270762	1.28022	0.11546	1.28071	0.221728	1.28101	0.303432		1.28096	0.302157	1.28238	0.325153	1.28052	0.223777	1.28071	0.27178		1.28228	0.240206	1.28252	0.541327	1.28238	0.277089	1.28185	0.572197
1.28275	0.613086	1.28202	0.178085	1.28246	-0.062157	1.28208	0.250617		1.28333	0.527759	1.28419	0.305972	1.28317	0.375869	1.28244	0.240548		1.28268	0.271043	1.28188	0.114366	1.28237	0.22194	1.28268	0.303955		1.28262	0.301393	1.28404	0.323596	1.28218	0.223288	1.28237	0.271668		1.28395	0.240038	1.28419	0.540821	1.28404	0.276741	1.28352	0.573192
1.28442	0.612467	1.28369	0.177845	1.28412	-0.061935	1.28374	0.250864		1.28499	0.526149	1.28586	0.304986	1.28484	0.375182	1.28411	0.241111		1.28434	0.271589	1.28354	0.113409	1.28403	0.222106	1.28434	0.304425		1.28428	0.300297	1.2857	0.322148	1.28384	0.222941	1.28403	0.271624		1.28561	0.239827	1.28585	0.539996	1.2857	0.27651	1.28518	0.573953
1.28608	0.612057	1.28535	0.17752	1.28578	-0.061681	1.28541	0.250905		1.28666	0.524608	1.28752	0.303897	1.2865	0.374485	1.28577	0.241734		1.28601	0.272414	1.28521	0.112632	1.28569	0.222105	1.286	0.304735		1.28594	0.298983	1.28737	0.320826	1.2855	0.222782	1.2857	0.271662		1.28728	0.23959	1.28752	0.538823	1.28737	0.276297	1.28684	0.574515
1.28774	0.611918	1.28701	0.177007	1.28744	-0.06134	1.28707	0.250822		1.28832	0.523229	1.28919	0.302794	1.28817	0.373804	1.28743	0.242303		1.28767	0.273417	1.28687	0.112019	1.28736	0.221963	1.28766	0.304929		1.28761	0.297557	1.28903	0.319653	1.28717	0.222808	1.28736	0.271733		1.28894	0.239371	1.28918	0.537393	1.28903	0.276046	1.28851	0.57481
1.2894	0.611994	1.28867	0.176337	1.28911	-0.061038	1.28873	0.250541		1.28999	0.522066	1.29085	0.30166	1.28983	0.373241	1.28909	0.242648		1.28933	0.274464	1.28853	0.111519	1.28902	0.221581	1.28932	0.304968		1.28927	0.296293	1.2907	0.318646	1.28883	0.222901	1.28902	0.27179		1.29061	0.239205	1.29085	0.535838	1.2907	0.275684	1.29017	0.574806
1.29107	0.612279	1.29034	0.175531	1.29077	-0.060774	1.29039	0.250183		1.29165	0.521072	1.29252	0.300511	1.29149	0.372627	1.29076	0.242679		1.29099	0.27549	1.29019	0.111116	1.29068	0.221073	1.29099	0.30479		1.29093	0.29526	1.29236	0.317936	1.29049	0.22312	1.29068	0.271879		1.29227	0.23905	1.29251	0.534262	1.29236	0.275153	1.29184	0.574527
1.29273	0.61278	1.292	0.174592	1.29243	-0.060496	1.29205	0.249797		1.29331	0.520286	1.29418	0.29946	1.29316	0.372011	1.29242	0.242407		1.29266	0.276339	1.29186	0.110772	1.29234	0.220528	1.29265	0.304472		1.29259	0.294624	1.29402	0.317604	1.29215	0.223378	1.29235	0.271699		1.29393	0.238845	1.29417	0.532611	1.29402	0.274502	1.2935	0.574011
1.29439	0.613389	1.29366	0.173534	1.29409	-0.060203	1.29372	0.24949		1.29498	0.519611	1.29584	0.298422	1.29482	0.371422	1.29408	0.241703		1.29432	0.276942	1.29352	0.110529	1.29401	0.219998	1.29431	0.304133		1.29425	0.294389	1.29569	0.317568	1.29382	0.223643	1.29401	0.271279		1.2956	0.238542	1.29584	0.530931	1.29569	0.273841	1.29516	0.573286
1.29605	0.614085	1.29532	0.172403	1.29575	-0.059797	1.29538	0.249176		1.29664	0.519129	1.29751	0.297515	1.29649	0.371039	1.29574	0.240531		1.29598	0.277352	1.29518	0.110354	1.29567	0.219503	1.29597	0.303754		1.29592	0.294477	1.29735	0.317748	1.29548	0.223954	1.29567	0.270505		1.29726	0.238072	1.2975	0.529571	1.29735	0.273279	1.29683	0.572432
1.29772	0.614789	1.29699	0.171205	1.29742	-0.059314	1.29704	0.248882		1.29831	0.518752	1.29917	0.296655	1.29815	0.370809	1.2974	0.239077		1.29764	0.277674	1.29685	0.110273	1.29733	0.218918	1.29764	0.303401		1.29758	0.294797	1.29902	0.318045	1.29714	0.224252	1.29733	0.269458		1.29893	0.237488	1.29917	0.528542	1.29902	0.272879	1.29849	0.571468
1.29938	0.615417	1.29865	0.170112	1.29908	-0.058791	1.2987	0.248737		1.29997	0.518468	1.30084	0.295749	1.29981	0.370784	1.29907	0.237431		1.2993	0.277675	1.29851	0.110205	1.29899	0.218232	1.2993	0.303109		1.29924	0.295315	1.30068	0.318468	1.2988	0.2245	1.29899	0.268161		1.30059	0.236906	1.30083	0.527807	1.30068	0.272595	1.30016	0.570382
1.30104	0.615849	1.30031	0.169144	1.30074	-0.058373	1.30037	0.248697		1.30164	0.518315	1.3025	0.29493	1.30148	0.37103	1.30073	0.235774		1.30097	0.277315	1.30017	0.110079	1.30065	0.217487	1.30096	0.30302		1.3009	0.295957	1.30234	0.318997	1.30046	0.224738	1.30066	0.266651		1.30225	0.236275	1.30249	0.5274	1.30235	0.272217	1.30182	0.569199
1.3027	0.61617	1.30197	0.168401	1.30241	-0.058076	1.30203	0.248718		1.3033	0.518222	1.30417	0.294297	1.30314	0.371406	1.30239	0.23401		1.30263	0.276459	1.30183	0.109933	1.30232	0.216746	1.30262	0.303089		1.30257	0.296645	1.30401	0.319611	1.30213	0.224956	1.30232	0.264985		1.30392	0.235584	1.30416	0.527337	1.30401	0.27155	1.30349	0.568002
1.30436	0.616416	1.30364	0.167831	1.30407	-0.057818	1.30369	0.248718		1.30496	0.5182	1.30583	0.293936	1.30481	0.371978	1.30405	0.232294		1.30429	0.275247	1.3035	0.109822	1.30398	0.215947	1.30429	0.30329		1.30423	0.297341	1.30567	0.320356	1.30379	0.225023	1.30398	0.263385		1.30558	0.234887	1.30582	0.527569	1.30567	0.270621	1.30515	0.566848
1.30603	0.616596	1.3053	0.167464	1.30573	-0.057535	1.30535	0.248637		1.30663	0.518163	1.30749	0.293886	1.30647	0.372626	1.30572	0.230629		1.30595	0.273719	1.30516	0.109745	1.30564	0.215115	1.30595	0.303576		1.30589	0.298155	1.30734	0.32121	1.30545	0.225047	1.30564	0.262051		1.30725	0.234166	1.30749	0.527998	1.30734	0.269554	1.30681	0.565754
1.30769	0.616661	1.30696	0.167285	1.30739	-0.057446	1.30702	0.2484		1.30829	0.517999	1.30916	0.294144	1.30814	0.373434	1.30738	0.22898		1.30762	0.272071	1.30682	0.109667	1.3073	0.214168	1.30761	0.303844		1.30755	0.299022	1.309	0.32212	1.30712	0.225014	1.30731	0.260954		1.30891	0.233393	1.30915	0.528574	1.309	0.268356	1.30848	0.564654
1.30935	0.616588	1.30862	0.167234	1.30905	-0.057441	1.30868	0.248006		1.30996	0.517685	1.31082	0.294729	1.3098	0.37425	1.30904	0.227497		1.30928	0.270403	1.30848	0.109494	1.30897	0.213132	1.30927	0.304104		1.30922	0.299868	1.31066	0.323008	1.30878	0.224931	1.30897	0.260148		1.31058	0.232426	1.31082	0.52922	1.31067	0.267084	1.31014	0.563516
1.31101	0.616555	1.31028	0.167318	1.31072	-0.057612	1.31034	0.247531		1.31162	0.517363	1.31249	0.295701	1.31147	0.375127	1.3107	0.226285		1.31094	0.268865	1.31014	0.109268	1.31063	0.212238	1.31093	0.304398		1.31088	0.300672	1.31233	0.323876	1.31044	0.224768	1.31063	0.259628		1.31224	0.231216	1.31248	0.529921	1.31233	0.265888	1.31181	0.562357
1.31268	0.616481	1.31195	0.167471	1.31238	-0.058022	1.312	0.247023		1.31329	0.516971	1.31415	0.297066	1.31313	0.375932	1.31237	0.225309		1.3126	0.267424	1.31181	0.10891	1.31229	0.211221	1.3126	0.30478		1.31254	0.301365	1.31399	0.324696	1.3121	0.224574	1.31229	0.259363		1.31391	0.229743	1.31414	0.530675	1.314	0.264852	1.31347	0.561267
1.31434	0.616332	1.31361	0.167714	1.31404	-0.058714	1.31367	0.246438		1.31495	0.516649	1.31581	0.298719	1.31479	0.376596	1.31403	0.224614		1.31427	0.26624	1.31347	0.108443	1.31395	0.210139	1.31426	0.305157		1.3142	0.301889	1.31566	0.325399	1.31376	0.224476	1.31396	0.259317		1.31557	0.228151	1.31581	0.53146	1.31566	0.263965	1.31513	0.56026
1.316	0.616183	1.31527	0.16794	1.3157	-0.059632	1.31533	0.245854		1.31661	0.516309	1.31748	0.300654	1.31646	0.377094	1.31569	0.224254		1.31593	0.265296	1.31513	0.107872	1.31562	0.209053	1.31592	0.305508		1.31587	0.302329	1.31732	0.326055	1.31543	0.224342	1.31562	0.259505		1.31723	0.226666	1.31747	0.532306	1.31732	0.263196	1.3168	0.55942
1.31766	0.61601	1.31693	0.168107	1.31737	-0.060591	1.31699	0.245322		1.31828	0.515907	1.31914	0.30281	1.31812	0.37745	1.31735	0.223985		1.31759	0.264549	1.31679	0.107278	1.31728	0.20788	1.31759	0.305863		1.31753	0.302661	1.31898	0.326783	1.31709	0.224196	1.31728	0.259739		1.3189	0.225308	1.31914	0.533075	1.31899	0.262577	1.31846	0.558849
1.31933	0.615761	1.3186	0.168139	1.31903	-0.061627	1.31865	0.244741		1.31994	0.515386	1.32081	0.305051	1.31979	0.377745	1.31902	0.223708		1.31925	0.264117	1.31846	0.106684	1.31894	0.206747	1.31925	0.306061		1.31919	0.302963	1.32065	0.327607	1.31875	0.224043	1.31894	0.260103		1.32056	0.224036	1.3208	0.533635	1.32065	0.262163	1.32013	0.558459
1.32099	0.615601	1.32026	0.16791	1.32069	-0.06276	1.32032	0.244085		1.32161	0.514848	1.32247	0.307309	1.32145	0.37773	1.32068	0.223415		1.32092	0.263837	1.32012	0.10622	1.3206	0.205704	1.32091	0.306074		1.32085	0.303182	1.32231	0.328431	1.32041	0.223732	1.32061	0.260359		1.32223	0.222823	1.32247	0.534016	1.32232	0.261955	1.32179	0.55823
1.32265	0.615637	1.32192	0.167397	1.32235	-0.063716	1.32198	0.243383		1.32327	0.514253	1.32414	0.309421	1.32312	0.377455	1.32234	0.223159		1.32258	0.263771	1.32178	0.105847	1.32227	0.204818	1.32257	0.305785		1.32252	0.303233	1.32398	0.329232	1.32208	0.223201	1.32227	0.260527		1.32389	0.221724	1.32413	0.534209	1.32398	0.262052	1.32346	0.558133
1.32431	0.615684	1.32358	0.166774	1.32402	-0.064586	1.32364	0.242803		1.32493	0.513572	1.3258	0.311183	1.32478	0.37686	1.324	0.222851		1.32424	0.263694	1.32344	0.105503	1.32393	0.204064	1.32423	0.305218		1.32418	0.303295	1.32564	0.329919	1.32374	0.222618	1.32393	0.260475		1.32555	0.220765	1.32579	0.534115	1.32564	0.2624	1.32512	0.557998
1.32598	0.61576	1.32525	0.165988	1.32568	-0.065393	1.3253	0.242365		1.3266	0.512874	1.32746	0.312516	1.32644	0.376126	1.32567	0.222564		1.3259	0.263487	1.32511	0.105214	1.32559	0.203452	1.3259	0.304263		1.32584	0.303261	1.3273	0.33037	1.3254	0.222047	1.32559	0.260109		1.32722	0.219814	1.32746	0.533776	1.32731	0.262828	1.32679	0.557722
1.32764	0.615763	1.32691	0.165048	1.32734	-0.066162	1.32696	0.242109		1.32826	0.512256	1.32913	0.313348	1.32811	0.375224	1.32733	0.222187		1.32757	0.263107	1.32677	0.104989	1.32725	0.203081	1.32756	0.302967		1.3275	0.303114	1.32897	0.330496	1.32706	0.221348	1.32726	0.259342		1.32888	0.218824	1.32912	0.533283	1.32897	0.263284	1.32845	0.557311
1.3293	0.615746	1.32857	0.164085	1.329	-0.066783	1.32863	0.242113		1.32993	0.511548	1.33079	0.31371	1.32977	0.374115	1.32899	0.221778		1.32923	0.262583	1.32843	0.10485	1.32892	0.202985	1.32922	0.301361		1.32916	0.302868	1.33063	0.330322	1.32873	0.220551	1.32892	0.258206		1.33055	0.217964	1.33079	0.532673	1.33064	0.263749	1.33011	0.556809
1.33096	0.615704	1.33023	0.163106	1.33066	-0.067294	1.33029	0.242286		1.33159	0.510791	1.33246	0.313494	1.33144	0.372954	1.33065	0.221371		1.33089	0.261953	1.33009	0.104829	1.33058	0.202964	1.33088	0.299492		1.33083	0.302453	1.3323	0.329915	1.33039	0.219583	1.33058	0.256767		1.33221	0.217397	1.33245	0.531906	1.3323	0.264204	1.33178	0.5563
1.33262	0.615601	1.3319	0.162221	1.33233	-0.067584	1.33195	0.242414		1.33326	0.509993	1.33412	0.312649	1.3331	0.371763	1.33231	0.220909		1.33255	0.261293	1.33176	0.104832	1.33224	0.20292	1.33255	0.297448		1.33249	0.301906	1.33396	0.329364	1.33205	0.218535	1.33224	0.255153		1.33387	0.217138	1.33411	0.530903	1.33397	0.264628	1.33344	0.555838
1.33429	0.615546	1.33356	0.161376	1.33399	-0.067617	1.33361	0.242587		1.33492	0.50918	1.33579	0.311385	1.33476	0.370641	1.33398	0.220615		1.33421	0.260687	1.33342	0.104865	1.3339	0.202985	1.33421	0.295302		1.33415	0.301299	1.33562	0.328792	1.33371	0.217478	1.3339	0.25343		1.33554	0.217143	1.33578	0.529743	1.33563	0.265091	1.33511	0.555378
1.33595	0.615524	1.33522	0.160693	1.33565	-0.067398	1.33528	0.242685		1.33658	0.508432	1.33745	0.309887	1.33643	0.369651	1.33564	0.220325		1.33588	0.260097	1.33508	0.104869	1.33556	0.203045	1.33587	0.293175		1.33581	0.300717	1.33729	0.32817	1.33537	0.21637	1.33557	0.251699		1.3372	0.217356	1.33744	0.528417	1.33729	0.265783	1.33677	0.554864
1.33761	0.615416	1.33688	0.160236	1.33732	-0.067061	1.33694	0.242568		1.33825	0.507779	1.33911	0.308137	1.33809	0.36875	1.3373	0.220123		1.33754	0.259493	1.33674	0.104847	1.33723	0.203198	1.33753	0.291133		1.33748	0.300168	1.33895	0.32745	1.33704	0.215152	1.33723	0.250022		1.33887	0.217624	1.33911	0.526863	1.33896	0.266849	1.33843	0.554259
1.33927	0.615295	1.33854	0.160085	1.33898	-0.066625	1.3386	0.242371		1.33991	0.507312	1.34078	0.306237	1.33976	0.367884	1.33896	0.220092		1.3392	0.258858	1.33841	0.104758	1.33889	0.20338	1.33919	0.289299		1.33914	0.299811	1.34062	0.326543	1.3387	0.213971	1.33889	0.248384		1.34053	0.217833	1.34077	0.525188	1.34062	0.268386	1.3401	0.55356
1.34094	0.615198	1.34021	0.160274	1.34064	-0.066163	1.34026	0.242046		1.34158	0.507025	1.34244	0.3042	1.34142	0.367115	1.34063	0.220242		1.34086	0.258372	1.34007	0.104433	1.34055	0.20353	1.34086	0.287713		1.3408	0.29945	1.34228	0.325406	1.34036	0.212924	1.34055	0.246825		1.3422	0.21796	1.34244	0.523452	1.34229	0.270493	1.34176	0.552849
1.3426	0.615108	1.34187	0.160829	1.3423	-0.065817	1.34193	0.241614		1.34324	0.506996	1.34411	0.302032	1.34309	0.366389	1.34229	0.220523		1.34253	0.257972	1.34173	0.103803	1.34221	0.203659	1.34252	0.286355		1.34246	0.299191	1.34394	0.324115	1.34203	0.212026	1.34222	0.245551		1.34386	0.217993	1.3441	0.521628	1.34395	0.273046	1.34343	0.552099
1.34426	0.61491	1.34353	0.161522	1.34397	-0.065708	1.34359	0.241102		1.34491	0.507056	1.34577	0.299881	1.34475	0.36582	1.34395	0.220966		1.34419	0.257628	1.34339	0.10288	1.34388	0.20376	1.34418	0.28528		1.34413	0.299007	1.34561	0.322796	1.34369	0.211127	1.34388	0.244605		1.34553	0.217853	1.34577	0.519851	1.34562	0.275954	1.34509	0.551294
1.34592	0.614626	1.34519	0.162364	1.34563	-0.065852	1.34525	0.240531		1.34657	0.507185	1.34743	0.297788	1.34641	0.365545	1.34561	0.221308		1.34585	0.257511	1.34505	0.101687	1.34554	0.203929	1.34584	0.284523		1.34579	0.298845	1.34727	0.321517	1.34535	0.210124	1.34554	0.243989		1.34719	0.217525	1.34743	0.518186	1.34728	0.279104	1.34675	0.550535
1.34759	0.614222	1.34686	0.163335	1.34729	-0.06623	1.34691	0.239875		1.34824	0.507172	1.3491	0.295772	1.34808	0.365427	1.34728	0.221611		1.34751	0.257455	1.34672	0.100244	1.3472	0.20408	1.34751	0.284184		1.34745	0.298635	1.34894	0.320324	1.34701	0.209019	1.3472	0.2438		1.34885	0.217055	1.34909	0.516699	1.34894	0.282244	1.34842	0.549874
1.34925	0.61366	1.34852	0.164284	1.34895	-0.066823	1.34858	0.239179		1.3499	0.507053	1.35076	0.293958	1.34974	0.36546	1.34894	0.221996		1.34918	0.257593	1.34838	0.098652	1.34886	0.204229	1.34917	0.284156		1.34911	0.298518	1.3506	0.319205	1.34867	0.207835	1.34887	0.244055		1.35052	0.216424	1.35076	0.515413	1.35061	0.285237	1.35008	0.549316
1.35091	0.612983	1.35018	0.165406	1.35061	-0.067609	1.35024	0.238507		1.35156	0.506974	1.35243	0.292268	1.35141	0.365673	1.3506	0.222355		1.35084	0.257831	1.35004	0.096982	1.35053	0.204448	1.35083	0.284504		1.35078	0.298241	1.35226	0.31823	1.35034	0.206718	1.35053	0.244508		1.35218	0.215564	1.35242	0.514301	1.35227	0.287982	1.35175	0.548851
1.35257	0.612159	1.35184	0.166389	1.35228	-0.068463	1.3519	0.237967		1.35323	0.506933	1.35409	0.290739	1.35307	0.36608	1.35226	0.222767		1.3525	0.258195	1.3517	0.095346	1.35219	0.204586	1.35249	0.285175		1.35244	0.298054	1.35393	0.317367	1.352	0.20573	1.35219	0.245091		1.35385	0.214552	1.35409	0.513307	1.35394	0.290435	1.35341	0.54846
1.35424	0.611166	1.35351	0.167358	1.35394	-0.069417	1.35356	0.237497		1.35489	0.507004	1.35576	0.289477	1.35474	0.36658	1.35393	0.223227		1.35416	0.258612	1.35337	0.093798	1.35385	0.204866	1.35416	0.286096		1.3541	0.297915	1.35559	0.316485	1.35366	0.204785	1.35385	0.245802		1.35551	0.213517	1.35575	0.512381	1.3556	0.292568	1.35508	0.548099
1.3559	0.610035	1.35517	0.168259	1.3556	-0.070379	1.35522	0.237073		1.35656	0.507119	1.35742	0.288327	1.3564	0.367002	1.35559	0.223778		1.35583	0.258999	1.35503	0.09242	1.35551	0.205162	1.35582	0.287259		1.35576	0.297831	1.35726	0.315635	1.35532	0.20393	1.35552	0.246528		1.35717	0.21245	1.35741	0.511544	1.35726	0.294299	1.35674	0.547818
1.35756	0.60894	1.35683	0.169086	1.35726	-0.071285	1.35689	0.236804		1.35822	0.507285	1.35908	0.287245	1.35806	0.367364	1.35725	0.224396		1.35749	0.259372	1.35669	0.091214	1.35718	0.205333	1.35748	0.288477		1.35743	0.297624	1.35892	0.314911	1.35699	0.203263	1.35718	0.247176		1.35884	0.211369	1.35908	0.510825	1.35893	0.295462	1.3584	0.547578
1.35922	0.607764	1.35849	0.169674	1.35893	-0.072201	1.35855	0.236603		1.35989	0.507474	1.36075	0.286349	1.35973	0.367631	1.35891	0.225045		1.35915	0.259659	1.35835	0.090144	1.35884	0.205486	1.35914	0.289656		1.35909	0.297302	1.36058	0.314346	1.35865	0.202862	1.35884	0.247894		1.3605	0.210334	1.36074	0.51024	1.36059	0.295876	1.36007	0.547229
1.36088	0.606678	1.36016	0.170023	1.36059	-0.073183	1.36021	0.236413		1.36155	0.50779	1.36241	0.285639	1.36139	0.367776	1.36058	0.225608		1.36081	0.25979	1.36002	0.089222	1.3605	0.205633	1.36081	0.29069		1.36075	0.29693	1.36225	0.313975	1.36031	0.202701	1.3605	0.248608		1.36217	0.209341	1.36241	0.50973	1.36226	0.295385	1.36173	0.54678
1.36255	0.605764	1.36182	0.170163	1.36225	-0.074339	1.36187	0.236262		1.36321	0.508001	1.36408	0.285107	1.36306	0.367859	1.36224	0.226071		1.36248	0.259864	1.36168	0.088549	1.36216	0.205721	1.36247	0.291659		1.36241	0.296677	1.36391	0.313784	1.36197	0.202922	1.36217	0.249313		1.36383	0.208401	1.36407	0.509294	1.36392	0.294033	1.3634	0.546204
1.36421	0.604957	1.36348	0.170166	1.36391	-0.075574	1.36354	0.236028		1.36488	0.508259	1.36574	0.284717	1.36472	0.367766	1.3639	0.226347		1.36414	0.259932	1.36334	0.088082	1.36383	0.205912	1.36413	0.292595		1.36407	0.296491	1.36558	0.313635	1.36364	0.203618	1.36383	0.249922		1.36549	0.207547	1.36573	0.508892	1.36559	0.29188	1.36506	0.545469
1.36587	0.6044	1.36514	0.169987	1.36558	-0.07678	1.3652	0.23571		1.36654	0.508481	1.3674	0.28445	1.36638	0.367479	1.36556	0.226434		1.3658	0.259957	1.365	0.087724	1.36549	0.206119	1.36579	0.293379		1.36574	0.296335	1.36724	0.313453	1.3653	0.204765	1.36549	0.250505		1.36716	0.206724	1.3674	0.508408	1.36725	0.289077	1.36672	0.54467
1.36753	0.604034	1.36681	0.169759	1.36724	-0.07793	1.36686	0.235337		1.36821	0.508748	1.36907	0.284336	1.36805	0.367015	1.36722	0.226469		1.36746	0.259851	1.36667	0.087554	1.36715	0.206394	1.36746	0.293931		1.3674	0.296291	1.3689	0.313276	1.36696	0.206278	1.36715	0.250854		1.36882	0.205945	1.36906	0.5078	1.36891	0.285923	1.36839	0.54385
1.3692	0.60387	1.36847	0.169409	1.3689	-0.079095	1.36852	0.234904		1.36987	0.509125	1.37073	0.284377	1.36971	0.366465	1.36889	0.226389		1.36912	0.259612	1.36833	0.087488	1.36881	0.206694	1.36912	0.294315		1.36906	0.296209	1.37057	0.31307	1.36862	0.207905	1.36881	0.250996		1.37049	0.205207	1.37073	0.507003	1.37058	0.28262	1.37005	0.542946
1.37086	0.603857	1.37013	0.168863	1.37056	-0.080118	1.37019	0.234452		1.37153	0.509541	1.3724	0.284608	1.37138	0.365939	1.37055	0.226339		1.37079	0.259065	1.36999	0.087447	1.37048	0.206957	1.37078	0.29437		1.37072	0.29614	1.37223	0.312862	1.37028	0.209628	1.37048	0.250969		1.37215	0.204448	1.37239	0.506028	1.37224	0.279377	1.37172	0.541946
1.37252	0.604028	1.37179	0.168243	1.37223	-0.081076	1.37185	0.234026		1.3732	0.509945	1.37406	0.284982	1.37304	0.365302	1.37221	0.22625		1.37245	0.258144	1.37165	0.087487	1.37214	0.207216	1.37244	0.294068		1.37239	0.295996	1.3739	0.312603	1.37195	0.211279	1.37214	0.250855		1.37382	0.203704	1.37406	0.5049	1.37391	0.276283	1.37338	0.540941
1.37418	0.60435	1.37345	0.167505	1.37389	-0.082115	1.37351	0.233592		1.37486	0.510301	1.37573	0.28529	1.37471	0.364633	1.37387	0.225973		1.37411	0.256941	1.37332	0.087576	1.3738	0.207655	1.3741	0.29358		1.37405	0.295625	1.37556	0.31221	1.37361	0.212801	1.3738	0.25064		1.37548	0.202943	1.37572	0.503627	1.37557	0.273303	1.37505	0.539967
1.37585	0.604971	1.37512	0.166653	1.37555	-0.083099	1.37517	0.233345		1.37653	0.510563	1.37739	0.285499	1.37637	0.36404	1.37554	0.225555		1.37577	0.255657	1.37498	0.087717	1.37546	0.208179	1.37577	0.292817		1.37571	0.295038	1.37722	0.311724	1.37527	0.214188	1.37546	0.25041		1.37715	0.202172	1.37739	0.502242	1.37723	0.270499	1.37671	0.539056
1.37751	0.605827	1.37678	0.165689	1.37721	-0.084129	1.37684	0.23323		1.37819	0.51084	1.37905	0.285756	1.37803	0.363611	1.3772	0.224938		1.37744	0.254407	1.37664	0.087943	1.37712	0.208812	1.37743	0.291913		1.37737	0.294224	1.37889	0.311063	1.37694	0.215577	1.37713	0.250212		1.37881	0.201468	1.37905	0.500742	1.3789	0.26788	1.37837	0.538157
1.37917	0.606853	1.37844	0.164686	1.37888	-0.085116	1.3785	0.233297		1.37986	0.511075	1.38072	0.285945	1.3797	0.363447	1.37886	0.224032		1.3791	0.253195	1.3783	0.088212	1.37879	0.209564	1.37909	0.291027		1.37904	0.293213	1.38055	0.310191	1.3786	0.216867	1.37879	0.250013		1.38047	0.200844	1.38071	0.499251	1.38056	0.26546	1.38004	0.537306
1.38083	0.608075	1.3801	0.163641	1.38054	-0.085986	1.38016	0.233503		1.38152	0.511264	1.38238	0.285988	1.38136	0.363507	1.38052	0.223037		1.38076	0.252234	1.37997	0.088405	1.38045	0.210324	1.38075	0.290249		1.3807	0.292062	1.38222	0.309226	1.38026	0.21805	1.38045	0.249757		1.38214	0.20034	1.38238	0.49784	1.38223	0.263183	1.3817	0.536492
1.3825	0.609198	1.38177	0.162668	1.3822	-0.086641	1.38182	0.23383		1.38318	0.511388	1.38405	0.285875	1.38303	0.363825	1.38219	0.222055		1.38242	0.251455	1.38163	0.088553	1.38211	0.210952	1.38242	0.289548		1.38236	0.290743	1.38388	0.30827	1.38192	0.218904	1.38211	0.249508		1.3838	0.199953	1.38404	0.496434	1.38389	0.261018	1.38337	0.535725
1.38416	0.610224	1.38343	0.161684	1.38386	-0.087132	1.38349	0.234163		1.38485	0.511327	1.38571	0.28559	1.38469	0.364314	1.38385	0.221088		1.38409	0.250819	1.38329	0.088719	1.38377	0.211398	1.38408	0.288813		1.38402	0.28938	1.38554	0.307339	1.38358	0.219397	1.38378	0.249207		1.38547	0.199614	1.38571	0.495063	1.38556	0.259023	1.38503	0.535101
1.38582	0.611149	1.38509	0.160807	1.38552	-0.087528	1.38515	0.23444		1.38651	0.511264	1.38738	0.285095	1.38636	0.364874	1.38551	0.220191		1.38575	0.250494	1.38495	0.088878	1.38544	0.211601	1.38574	0.288111		1.38569	0.288021	1.38721	0.306489	1.38525	0.219705	1.38544	0.248853		1.38713	0.199399	1.38737	0.493803	1.38722	0.257297	1.3867	0.534555
1.38748	0.611957	1.38675	0.159907	1.38719	-0.087748	1.38681	0.234718		1.38818	0.511179	1.38904	0.284391	1.38802	0.365558	1.38717	0.219442		1.38741	0.250371	1.38662	0.089087	1.3871	0.211569	1.3874	0.287566		1.38735	0.286717	1.38887	0.305734	1.38691	0.219777	1.3871	0.24836		1.38879	0.19936	1.38903	0.492679	1.38888	0.255815	1.38836	0.534036
1.38915	0.612699	1.38842	0.158911	1.38885	-0.087772	1.38847	0.235044		1.38984	0.511001	1.3907	0.283533	1.38969	0.366361	1.38884	0.21884		1.38907	0.250506	1.38828	0.089269	1.38876	0.21122	1.38907	0.287114		1.38901	0.285634	1.39054	0.305126	1.38857	0.21981	1.38876	0.247996		1.39046	0.199372	1.3907	0.491687	1.39055	0.254446	1.39002	0.533536
1.39081	0.613413	1.39008	0.158061	1.39051	-0.087755	1.39013	0.235341		1.39151	0.510798	1.39237	0.282576	1.39135	0.367048	1.3905	0.218348		1.39074	0.250874	1.38994	0.089422	1.39042	0.210621	1.39073	0.286815		1.39067	0.284453	1.3922	0.304698	1.39023	0.21977	1.39043	0.247613		1.39212	0.199481	1.39236	0.490874	1.39221	0.253175	1.39169	0.533071
1.39247	0.614042	1.39174	0.157305	1.39217	-0.087694	1.3918	0.235509		1.39317	0.510568	1.39403	0.281683	1.39301	0.367729	1.39216	0.217938		1.3924	0.251521	1.3916	0.089516	1.39209	0.209953	1.39239	0.286774		1.39234	0.283464	1.39386	0.304413	1.3919	0.219739	1.39209	0.247269		1.39379	0.199719	1.39403	0.490254	1.39388	0.252032	1.39335	0.532593
1.39413	0.614596	1.3934	0.156752	1.39384	-0.087578	1.39346	0.235617		1.39483	0.510262	1.3957	0.280944	1.39468	0.368284	1.39382	0.217609		1.39406	0.252404	1.39326	0.089525	1.39375	0.209153	1.39405	0.286803		1.394	0.282828	1.39553	0.304284	1.39356	0.219775	1.39375	0.247023		1.39545	0.199924	1.39569	0.489762	1.39554	0.250934	1.39502	0.53199
1.39579	0.614996	1.39506	0.156462	1.3955	-0.087497	1.39512	0.2356		1.3965	0.509848	1.39736	0.280371	1.39634	0.36866	1.39549	0.217473		1.39572	0.253431	1.39493	0.089376	1.39541	0.208164	1.39572	0.286962		1.39566	0.282523	1.39719	0.304369	1.39522	0.219833	1.39541	0.24677		1.39712	0.200043	1.39735	0.489401	1.39721	0.249833	1.39668	0.531229
1.39746	0.615253	1.39673	0.156357	1.39716	-0.087346	1.39678	0.235499		1.39816	0.509227	1.39902	0.27994	1.39801	0.368799	1.39715	0.217331		1.39739	0.25434	1.39659	0.089029	1.39707	0.20705	1.39738	0.287235		1.39732	0.28254	1.39886	0.304652	1.39688	0.219762	1.39708	0.24656		1.39878	0.200047	1.39902	0.489129	1.39887	0.248735	1.39834	0.53033
1.39912	0.615319	1.39839	0.156465	1.39882	-0.08723	1.39845	0.235139		1.39983	0.508439	1.40069	0.279608	1.39967	0.368639	1.39881	0.217302		1.39905	0.254989	1.39825	0.088433	1.39874	0.205877	1.39904	0.287379		1.39898	0.28292	1.40052	0.30507	1.39855	0.219447	1.39874	0.246517		1.40044	0.199974	1.40068	0.488856	1.40053	0.247586	1.40001	0.529343
1.40078	0.615211	1.40005	0.156853	1.40049	-0.087096	1.40011	0.234538		1.40149	0.507425	1.40235	0.279363	1.40133	0.368326	1.40047	0.217307		1.40071	0.255425	1.39992	0.087674	1.4004	0.204638	1.4007	0.287549		1.40065	0.283515	1.40218	0.305606	1.40021	0.218933	1.4004	0.246559		1.40211	0.199774	1.40235	0.488523	1.4022	0.246507	1.40167	0.528337
1.40244	0.614922	1.40172	0.157243	1.40215	-0.087011	1.40177	0.233834		1.40315	0.506429	1.40402	0.279258	1.403	0.367785	1.40213	0.217257		1.40237	0.25562	1.40158	0.086925	1.40206	0.203505	1.40237	0.287595		1.40231	0.284435	1.40385	0.306201	1.40187	0.218069	1.40206	0.246636		1.40377	0.199401	1.40401	0.488171	1.40386	0.24559	1.40334	0.527358
1.40411	0.614571	1.40338	0.157687	1.40381	-0.087008	1.40343	0.233029		1.40482	0.505293	1.40568	0.279343	1.40466	0.367034	1.4038	0.217038		1.40403	0.255675	1.40324	0.086186	1.40372	0.202467	1.40403	0.287489		1.40397	0.285399	1.40551	0.306845	1.40353	0.217012	1.40372	0.246651		1.40544	0.198936	1.40568	0.487878	1.40553	0.244883	1.405	0.526438
1.40577	0.614095	1.40504	0.158152	1.40547	-0.087015	1.4051	0.232189		1.40648	0.504122	1.40735	0.27959	1.40633	0.366144	1.40546	0.216884		1.4057	0.255542	1.4049	0.085379	1.40539	0.201618	1.40569	0.287451		1.40563	0.286431	1.40718	0.30752	1.40519	0.215693	1.40539	0.246476		1.4071	0.198403	1.40734	0.487601	1.40719	0.244349	1.40667	0.525622
1.40743	0.613392	1.4067	0.158564	1.40714	-0.086994	1.40676	0.231336		1.40815	0.502773	1.40901	0.279941	1.40799	0.365056	1.40712	0.216676		1.40736	0.255307	1.40657	0.084575	1.40705	0.200997	1.40735	0.287328		1.4073	0.287528	1.40884	0.308183	1.40686	0.214081	1.40705	0.24615		1.40876	0.197773	1.40901	0.487287	1.40885	0.243804	1.40833	0.524992
1.40909	0.612601	1.40836	0.158879	1.4088	-0.087149	1.40842	0.230395		1.40981	0.501168	1.41067	0.280434	1.40966	0.363728	1.40878	0.216495		1.40902	0.255044	1.40823	0.083693	1.40871	0.200462	1.40901	0.287136		1.40896	0.288541	1.4105	0.308772	1.40852	0.212248	1.40871	0.245687		1.41043	0.197151	1.41067	0.486993	1.41052	0.243081	1.40999	0.524534
1.41076	0.611875	1.41003	0.159145	1.41046	-0.08729	1.41008	0.229512		1.41148	0.499415	1.41234	0.280959	1.41132	0.362247	1.41045	0.216243		1.41068	0.254866	1.40989	0.082652	1.41037	0.200111	1.41068	0.286874		1.41062	0.289416	1.41217	0.309328	1.41018	0.210207	1.41037	0.245006		1.41209	0.196644	1.41233	0.486709	1.41218	0.242191	1.41166	0.524214
1.41242	0.610965	1.41169	0.159367	1.41212	-0.087365	1.41175	0.228654		1.41314	0.497627	1.414	0.28136	1.41298	0.36076	1.41211	0.216041		1.41235	0.254792	1.41155	0.081517	1.41203	0.199816	1.41234	0.286521		1.41228	0.290101	1.41383	0.309878	1.41184	0.208211	1.41204	0.244159		1.41376	0.196209	1.414	0.486423	1.41385	0.241126	1.41332	0.524038
1.41408	0.610123	1.41335	0.159463	1.41379	-0.087443	1.41341	0.227826		1.41481	0.49586	1.41567	0.281627	1.41465	0.359383	1.41377	0.215941		1.41401	0.25481	1.41321	0.080266	1.4137	0.199661	1.414	0.286099		1.41395	0.290719	1.4155	0.310433	1.41351	0.206253	1.4137	0.243156		1.41542	0.195896	1.41566	0.486188	1.41551	0.239937	1.41499	0.52395
1.41574	0.609338	1.41501	0.159334	1.41545	-0.087518	1.41507	0.227057		1.41647	0.494223	1.41733	0.281843	1.41631	0.358153	1.41543	0.21584		1.41567	0.255007	1.41488	0.079001	1.41536	0.199554	1.41566	0.285633		1.41561	0.291142	1.41716	0.311011	1.41517	0.204362	1.41536	0.241985		1.41708	0.195704	1.41733	0.486034	1.41718	0.238756	1.41665	0.52394
1.41741	0.608607	1.41668	0.159026	1.41711	-0.087687	1.41673	0.22623		1.41813	0.492771	1.419	0.282015	1.41798	0.357034	1.4171	0.215815		1.41733	0.255267	1.41654	0.077774	1.41702	0.199645	1.41733	0.285125		1.41727	0.291536	1.41882	0.311637	1.41683	0.202539	1.41702	0.240616		1.41875	0.195649	1.41899	0.485947	1.41884	0.237612	1.41831	0.524042
1.41907	0.607912	1.41834	0.158501	1.41877	-0.08797	1.4184	0.225467		1.4198	0.491452	1.42066	0.282193	1.41964	0.356068	1.41876	0.215867		1.419	0.255759	1.4182	0.076542	1.41868	0.199791	1.41899	0.284757		1.41893	0.291836	1.42049	0.312291	1.41849	0.201045	1.41869	0.239065		1.42041	0.195748	1.42065	0.485977	1.4205	0.236504	1.41998	0.524248
1.42073	0.607179	1.42	0.157796	1.42043	-0.088403	1.42006	0.224887		1.42146	0.490373	1.42232	0.282426	1.42131	0.355234	1.42042	0.215901		1.42066	0.256475	1.41986	0.075411	1.42035	0.200065	1.42065	0.28436		1.4206	0.292144	1.42215	0.312859	1.42016	0.199862	1.42035	0.237377		1.42208	0.195935	1.42232	0.486113	1.42217	0.23549	1.42164	0.524585
1.42239	0.606509	1.42166	0.156866	1.4221	-0.088909	1.42172	0.224331		1.42313	0.489446	1.42399	0.282635	1.42297	0.354491	1.42208	0.215956		1.42232	0.257208	1.42153	0.074255	1.42201	0.200364	1.42231	0.283778		1.42226	0.292361	1.42382	0.313272	1.42182	0.198921	1.42201	0.235711		1.42374	0.196255	1.42398	0.486196	1.42383	0.234557	1.42331	0.525083
1.42406	0.605936	1.42333	0.156005	1.42376	-0.089418	1.42338	0.223949		1.42479	0.488682	1.42565	0.28271	1.42463	0.353873	1.42375	0.216108		1.42398	0.258001	1.42319	0.072994	1.42367	0.200665	1.42398	0.28329		1.42392	0.292522	1.42548	0.313487	1.42348	0.198234	1.42367	0.234185		1.42541	0.196709	1.42565	0.486149	1.4255	0.233625	1.42497	0.525716
1.42572	0.605503	1.42499	0.155213	1.42542	-0.089863	1.42504	0.223774		1.42646	0.48809	1.42732	0.282677	1.4263	0.353371	1.42541	0.21645		1.42565	0.258712	1.42485	0.071691	1.42533	0.200999	1.42564	0.282826		1.42558	0.292674	1.42714	0.313539	1.42514	0.197781	1.42534	0.232829		1.42707	0.197202	1.42731	0.485944	1.42716	0.232675	1.42664	0.526439
1.42738	0.605261	1.42665	0.154553	1.42708	-0.090357	1.42671	0.22375		1.42812	0.487669	1.42898	0.282639	1.42796	0.353265	1.42707	0.21678		1.42731	0.259329	1.42651	0.070465	1.427	0.201278	1.4273	0.282312		1.42725	0.292783	1.42881	0.313411	1.42681	0.197572	1.427	0.231715		1.42874	0.197657	1.42898	0.485664	1.42883	0.231777	1.4283	0.527208
1.42904	0.605209	1.42831	0.154119	1.42875	-0.090767	1.42837	0.223849		1.42978	0.487494	1.43064	0.282614	1.42963	0.353355	1.42873	0.217237		1.42897	0.259765	1.42818	0.06947	1.42866	0.201516	1.42896	0.281743		1.42891	0.292799	1.43047	0.313189	1.42847	0.197684	1.42866	0.230865		1.4304	0.19807	1.43064	0.485413	1.43049	0.231054	1.42996	0.527892
1.4307	0.605279	1.42997	0.153846	1.43041	-0.091041	1.43003	0.223968		1.43145	0.487599	1.43231	0.28261	1.43129	0.35365	1.4304	0.217924		1.43063	0.25997	1.42984	0.068708	1.43032	0.201805	1.43063	0.281122		1.43057	0.29268	1.43214	0.312855	1.43013	0.198082	1.43032	0.230197		1.43206	0.198339	1.4323	0.485144	1.43215	0.230518	1.43163	0.528408
1.43237	0.605472	1.43164	0.153877	1.43207	-0.091228	1.43169	0.224029		1.43311	0.487922	1.43397	0.282558	1.43296	0.354003	1.43206	0.218704		1.4323	0.259882	1.4315	0.068235	1.43198	0.202255	1.43229	0.280562		1.43223	0.292529	1.4338	0.312411	1.43179	0.1986	1.43199	0.229745		1.43373	0.198432	1.43397	0.484868	1.43382	0.230247	1.43329	0.528748
1.43403	0.605613	1.4333	0.1542	1.43373	-0.091266	1.43336	0.223984		1.43478	0.488339	1.43564	0.282531	1.43462	0.354401	1.43372	0.21961		1.43396	0.259452	1.43316	0.068088	1.43365	0.202594	1.43395	0.280068		1.43389	0.292243	1.43546	0.311836	1.43345	0.199108	1.43365	0.229566		1.43539	0.198391	1.43563	0.484613	1.43548	0.23033	1.43496	0.528858
1.43569	0.605798	1.43496	0.154914	1.4354	-0.091235	1.43502	0.223972		1.43644	0.48865	1.4373	0.282513	1.43628	0.35476	1.43538	0.220461		1.43562	0.258749	1.43483	0.068216	1.43531	0.202799	1.43561	0.279639		1.43556	0.291767	1.43713	0.311072	1.43512	0.199546	1.43531	0.229604		1.43706	0.198267	1.4373	0.484439	1.43715	0.230752	1.43662	0.528764
1.43735	0.605888	1.43663	0.155808	1.43706	-0.091204	1.43668	0.223908		1.4381	0.488924	1.43897	0.282453	1.43795	0.355096	1.43704	0.221258		1.43728	0.25786	1.43649	0.068488	1.43697	0.202898	1.43728	0.279333		1.43722	0.290967	1.43879	0.310179	1.43678	0.199995	1.43697	0.229779		1.43872	0.198018	1.43896	0.484384	1.43881	0.231379	1.43829	0.52855
1.43902	0.605949	1.43829	0.15691	1.43872	-0.091132	1.43834	0.223824		1.43977	0.489079	1.44063	0.282299	1.43961	0.355296	1.43871	0.221878		1.43895	0.256872	1.43815	0.068851	1.43863	0.202827	1.43894	0.279074		1.43888	0.289881	1.44046	0.309189	1.43844	0.200275	1.43864	0.229993		1.44038	0.197726	1.44063	0.484449	1.44047	0.232137	1.43995	0.528223
1.44068	0.606087	1.43995	0.158139	1.44038	-0.090935	1.44	0.223636		1.44143	0.489283	1.44229	0.282024	1.44128	0.355299	1.44037	0.222286		1.44061	0.255695	1.43981	0.069359	1.4403	0.202713	1.4406	0.27879		1.44054	0.288644	1.44212	0.308227	1.4401	0.20031	1.4403	0.230198		1.44205	0.197335	1.44229	0.484592	1.44214	0.232982	1.44161	0.527802
1.44234	0.606273	1.44161	0.159412	1.44205	-0.090772	1.44167	0.223409		1.4431	0.489429	1.44396	0.281704	1.44294	0.355109	1.44203	0.222546		1.44227	0.254618	1.44148	0.069997	1.44196	0.202591	1.44226	0.278733		1.44221	0.287382	1.44378	0.307302	1.44177	0.200247	1.44196	0.230277		1.44371	0.196802	1.44395	0.484874	1.4438	0.233934	1.44328	0.527275
1.444	0.60666	1.44327	0.160533	1.44371	-0.090717	1.44333	0.223269		1.44476	0.489468	1.44562	0.281394	1.4446	0.354769	1.44369	0.222626		1.44393	0.253539	1.44314	0.070731	1.44362	0.202492	1.44392	0.278788		1.44387	0.285898	1.44545	0.306446	1.44343	0.200112	1.44362	0.230231		1.44538	0.196102	1.44562	0.485369	1.44547	0.2349	1.44494	0.526572
1.44567	0.607045	1.44494	0.161457	1.44537	-0.090726	1.44499	0.223052		1.44643	0.48948	1.44729	0.281061	1.44627	0.354435	1.44536	0.222485		1.44559	0.252554	1.4448	0.071506	1.44528	0.202556	1.44559	0.2789		1.44553	0.284387	1.44711	0.305813	1.44509	0.199903	1.44528	0.23014		1.44704	0.19528	1.44728	0.486025	1.44713	0.235767	1.44661	0.525669
1.44733	0.607552	1.4466	0.162153	1.44703	-0.090847	1.44666	0.222774		1.44809	0.48956	1.44895	0.280674	1.44793	0.353876	1.44702	0.222272		1.44726	0.251762	1.44646	0.072283	1.44694	0.202751	1.44725	0.279065		1.44719	0.282832	1.44878	0.305364	1.44675	0.199722	1.44695	0.230008		1.4487	0.194384	1.44895	0.486787	1.4488	0.236458	1.44827	0.524622
1.44899	0.608234	1.44826	0.162502	1.4487	-0.091023	1.44832	0.222435		1.44975	0.48961	1.45061	0.28026	1.4496	0.353232	1.44868	0.221874		1.44892	0.25107	1.44813	0.072993	1.44861	0.203092	1.44891	0.279415		1.44886	0.281317	1.45044	0.305108	1.44842	0.199549	1.44861	0.22974		1.45037	0.193499	1.45061	0.487609	1.45046	0.236901	1.44993	0.523486
1.45065	0.609008	1.44992	0.162619	1.45036	-0.091327	1.44998	0.222032		1.45142	0.489753	1.45228	0.279877	1.45126	0.352547	1.45034	0.221231		1.45058	0.250504	1.44979	0.073522	1.45027	0.203507	1.45057	0.279869		1.45052	0.279904	1.4521	0.305046	1.45008	0.199286	1.45027	0.229381		1.45203	0.192654	1.45227	0.488383	1.45212	0.237106	1.4516	0.522284
1.45232	0.609734	1.45159	0.162334	1.45202	-0.091726	1.45164	0.221664		1.45308	0.489817	1.45394	0.279487	1.45293	0.351943	1.45201	0.22038		1.45225	0.250133	1.45145	0.073911	1.45193	0.203856	1.45224	0.280409		1.45218	0.278707	1.45377	0.305019	1.45174	0.198978	1.45193	0.228963		1.4537	0.191902	1.45394	0.489034	1.45379	0.237009	1.45326	0.521114
1.45398	0.610537	1.45325	0.161506	1.45368	-0.09237	1.4533	0.221442		1.45475	0.489874	1.45561	0.278993	1.45459	0.351358	1.45367	0.219306		1.45391	0.249844	1.45311	0.074087	1.45359	0.204204	1.4539	0.28097		1.45384	0.27777	1.45543	0.305038	1.4534	0.198679	1.4536	0.228508		1.45536	0.191198	1.4556	0.489525	1.45545	0.23656	1.45493	0.520016
1.45564	0.611389	1.45491	0.160221	1.45535	-0.093112	1.45497	0.221317		1.45641	0.489976	1.45727	0.278455	1.45626	0.350632	1.45533	0.21809		1.45557	0.249614	1.45477	0.074004	1.45526	0.20457	1.45556	0.281461		1.45551	0.277212	1.4571	0.305099	1.45507	0.198419	1.45526	0.227994		1.45703	0.190472	1.45727	0.489783	1.45712	0.235768	1.45659	0.519008
1.4573	0.612289	1.45657	0.158522	1.45701	-0.093766	1.45663	0.221241		1.45808	0.490185	1.45894	0.277856	1.45792	0.349928	1.45699	0.216782		1.45723	0.24945	1.45644	0.073663	1.45692	0.204919	1.45722	0.281727		1.45717	0.277057	1.45876	0.305163	1.45673	0.198244	1.45692	0.227546		1.45869	0.189786	1.45893	0.489821	1.45878	0.234733	1.45826	0.518081
1.45897	0.613163	1.45824	0.156507	1.45867	-0.09433	1.45829	0.221209		1.45974	0.490499	1.4606	0.277119	1.45958	0.349205	1.45866	0.215417		1.45889	0.249329	1.4581	0.073098	1.45858	0.205257	1.45889	0.281649		1.45883	0.277303	1.46043	0.305213	1.45839	0.198009	1.45858	0.227245		1.46036	0.189135	1.4606	0.489654	1.46044	0.233596	1.45992	0.517132
1.46063	0.613956	1.4599	0.154279	1.46033	-0.094818	1.45995	0.221132		1.4614	0.490658	1.46226	0.27634	1.46125	0.348637	1.46032	0.214025		1.46056	0.249335	1.45976	0.072418	1.46024	0.205506	1.46055	0.28138		1.46049	0.277871	1.46209	0.305227	1.46005	0.197664	1.46025	0.227071		1.46202	0.188527	1.46226	0.489362	1.46211	0.232372	1.46158	0.516155
1.46229	0.6147	1.46156	0.151972	1.46199	-0.095102	1.46162	0.221066		1.46307	0.490652	1.46393	0.275531	1.46291	0.348223	1.46198	0.212674		1.46222	0.249465	1.46142	0.071626	1.46191	0.205609	1.46221	0.280856		1.46216	0.278643	1.46375	0.305202	1.46172	0.1973	1.46191	0.227013		1.46368	0.187973	1.46392	0.489042	1.46377	0.231053	1.46325	0.515258
1.46395	0.615223	1.46322	0.149624	1.46366	-0.095204	1.46328	0.221008		1.46473	0.490502	1.46559	0.274719	1.46458	0.347919	1.46364	0.2114		1.46388	0.249627	1.46309	0.070785	1.46357	0.205441	1.46387	0.280123		1.46382	0.279504	1.46542	0.305162	1.46338	0.196833	1.46357	0.227083		1.46535	0.18747	1.46559	0.488672	1.46544	0.22964	1.46491	0.514521
1.46561	0.615656	1.46488	0.147441	1.46532	-0.095128	1.46494	0.220861		1.4664	0.490251	1.46726	0.273952	1.46624	0.347591	1.46531	0.210117		1.46554	0.249861	1.46475	0.069913	1.46523	0.205016	1.46554	0.279207		1.46548	0.280299	1.46708	0.304924	1.46504	0.196374	1.46523	0.22724		1.46701	0.187071	1.46725	0.488281	1.4671	0.228205	1.46658	0.513989
1.46728	0.61588	1.46655	0.145443	1.46698	-0.095052	1.4666	0.220725		1.46806	0.489858	1.46892	0.27327	1.46791	0.347243	1.46697	0.208854		1.46721	0.25004	1.46641	0.068998	1.46689	0.204365	1.4672	0.27832		1.46714	0.280966	1.46874	0.304534	1.4667	0.19587	1.4669	0.227467		1.46868	0.186834	1.46892	0.487951	1.46877	0.22681	1.46824	0.513568
1.46894	0.615926	1.46821	0.143806	1.46864	-0.094887	1.46826	0.220606		1.46972	0.489202	1.47059	0.272671	1.46957	0.347088	1.46863	0.207545		1.46887	0.250078	1.46807	0.068016	1.46856	0.203505	1.46886	0.277269		1.4688	0.281554	1.47041	0.304053	1.46836	0.195288	1.46856	0.227785		1.47034	0.186629	1.47058	0.487673	1.47043	0.225516	1.46991	0.513139
1.4706	0.615834	1.46987	0.142461	1.47031	-0.09494	1.46993	0.220491		1.47139	0.488367	1.47225	0.272209	1.47123	0.346936	1.47029	0.206208		1.47053	0.250019	1.46974	0.066921	1.47022	0.202574	1.47052	0.275961		1.47047	0.281999	1.47207	0.303506	1.47003	0.19449	1.47022	0.228226		1.472	0.186365	1.47225	0.48741	1.47209	0.224418	1.47157	0.512725
1.47226	0.615671	1.47154	0.141488	1.47197	-0.095132	1.47159	0.220359		1.47305	0.487474	1.47391	0.271973	1.4729	0.346778	1.47195	0.204892		1.47219	0.249784	1.4714	0.065745	1.47188	0.201636	1.47219	0.274517		1.47213	0.282272	1.47374	0.303045	1.47169	0.19358	1.47188	0.228828		1.47367	0.186076	1.47391	0.487191	1.47376	0.223529	1.47323	0.512312
1.47393	0.615531	1.4732	0.140852	1.47363	-0.095442	1.47325	0.220051		1.47472	0.486546	1.47558	0.271995	1.47456	0.346621	1.47362	0.203617		1.47386	0.249494	1.47306	0.064602	1.47354	0.200706	1.47385	0.272987		1.47379	0.282396	1.4754	0.302767	1.47335	0.192576	1.47355	0.229476		1.47533	0.185704	1.47557	0.486946	1.47542	0.222856	1.4749	0.51195
1.47559	0.615408	1.47486	0.140659	1.47529	-0.095796	1.47491	0.219604		1.47638	0.485573	1.47724	0.272196	1.47623	0.346729	1.47528	0.202419		1.47552	0.24925	1.47472	0.06365	1.47521	0.199774	1.47551	0.271579		1.47545	0.282327	1.47707	0.302678	1.47501	0.191464	1.47521	0.230119		1.477	0.185355	1.47724	0.486719	1.47709	0.222324	1.47656	0.511709
1.47725	0.615296	1.47652	0.140807	1.47696	-0.096214	1.47658	0.219001		1.47805	0.484681	1.47891	0.272481	1.47789	0.347113	1.47694	0.201354		1.47718	0.249073	1.47639	0.062945	1.47687	0.198901	1.47717	0.270356		1.47712	0.282021	1.47873	0.302819	1.47668	0.19022	1.47687	0.23076		1.47866	0.18509	1.4789	0.486433	1.47875	0.221873	1.47823	0.51151
1.47891	0.615208	1.47818	0.141156	1.47862	-0.096761	1.47824	0.218318		1.47971	0.483674	1.48057	0.272701	1.47955	0.347689	1.4786	0.200332		1.47884	0.248941	1.47805	0.062499	1.47853	0.198142	1.47883	0.269366		1.47878	0.281494	1.48039	0.303299	1.47834	0.189011	1.47853	0.231306		1.48032	0.184976	1.48057	0.486043	1.48042	0.221485	1.47989	0.511431
1.48058	0.615187	1.47985	0.141697	1.48028	-0.097398	1.4799	0.217679		1.48138	0.482777	1.48223	0.27282	1.48122	0.348564	1.48027	0.199554		1.4805	0.248733	1.47971	0.062265	1.48019	0.197585	1.4805	0.268603		1.48044	0.280902	1.48206	0.30404	1.48	0.188002	1.4802	0.231768		1.48199	0.185024	1.48223	0.485496	1.48208	0.221133	1.48155	0.511492
1.48224	0.615323	1.48151	0.142274	1.48194	-0.098106	1.48156	0.217234		1.48304	0.481949	1.4839	0.272836	1.48288	0.349547	1.48193	0.199131		1.48217	0.248376	1.48137	0.062187	1.48185	0.197258	1.48216	0.268175		1.4821	0.280191	1.48372	0.3049	1.48166	0.187187	1.48186	0.232074		1.48365	0.185198	1.48389	0.484718	1.48374	0.2208	1.48322	0.511542
1.4839	0.615617	1.48317	0.142898	1.48361	-0.098876	1.48323	0.216982		1.4847	0.481301	1.48556	0.272725	1.48455	0.350562	1.48359	0.198842		1.48383	0.24787	1.48304	0.062226	1.48352	0.197142	1.48382	0.26805		1.48377	0.279363	1.48538	0.30586	1.48333	0.186588	1.48352	0.232268		1.48532	0.185409	1.48556	0.483703	1.48541	0.2205	1.48488	0.511447
1.48556	0.615982	1.48483	0.143423	1.48527	-0.099614	1.48489	0.216806		1.48637	0.480582	1.48723	0.272493	1.48621	0.35158	1.48525	0.198831		1.48549	0.24714	1.4847	0.062318	1.48518	0.197344	1.48548	0.268123		1.48543	0.278505	1.48705	0.307004	1.48499	0.186251	1.48518	0.232415		1.48698	0.185625	1.48722	0.482537	1.48707	0.220283	1.48655	0.511159
1.48723	0.61654	1.4865	0.143881	1.48693	-0.100255	1.48655	0.216604		1.48803	0.479885	1.48889	0.272199	1.48788	0.352625	1.48692	0.198907		1.48716	0.246132	1.48636	0.062407	1.48684	0.197692	1.48715	0.26841		1.48709	0.277605	1.48871	0.308303	1.48665	0.186036	1.48684	0.232498		1.48865	0.185772	1.48889	0.481245	1.48874	0.220104	1.48821	0.510703
1.48889	0.617186	1.48816	0.144273	1.48859	-0.100852	1.48821	0.216446		1.4897	0.479247	1.49056	0.271921	1.48954	0.353613	1.48858	0.199029		1.48882	0.244965	1.48802	0.062461	1.4885	0.198069	1.48881	0.268838		1.48875	0.276789	1.49038	0.309616	1.48831	0.186076	1.48851	0.232397		1.49031	0.185819	1.49055	0.479943	1.4904	0.219977	1.48988	0.510189
1.49055	0.617724	1.48982	0.144642	1.49026	-0.10126	1.48988	0.216186		1.49136	0.478637	1.49222	0.271656	1.4912	0.354366	1.49024	0.199141		1.49048	0.243679	1.48969	0.062482	1.49017	0.198459	1.49047	0.26948		1.49042	0.276	1.49204	0.310884	1.48998	0.186259	1.49017	0.232067		1.49198	0.185823	1.49222	0.478677	1.49206	0.219871	1.49154	0.509728
1.49221	0.618142	1.49148	0.14496	1.49192	-0.101453	1.49154	0.215821		1.49303	0.478008	1.49388	0.271356	1.49287	0.355065	1.4919	0.199206		1.49214	0.242427	1.49135	0.062437	1.49183	0.198764	1.49213	0.270195		1.49208	0.275243	1.49371	0.311994	1.49164	0.186693	1.49183	0.231532		1.49364	0.185843	1.49388	0.477498	1.49373	0.219767	1.4932	0.509363
1.49388	0.618538	1.49315	0.145258	1.49358	-0.101465	1.4932	0.215447		1.49469	0.477364	1.49555	0.271047	1.49453	0.355721	1.49357	0.199277		1.4938	0.241107	1.49301	0.062223	1.49349	0.198925	1.4938	0.270925		1.49374	0.274533	1.49537	0.312828	1.4933	0.187337	1.4935	0.23072		1.4953	0.185828	1.49554	0.476549	1.49539	0.219691	1.49487	0.509106
1.49554	0.618777	1.49481	0.145577	1.49524	-0.101421	1.49486	0.215128		1.49635	0.476705	1.49721	0.270849	1.4962	0.356112	1.49523	0.199286		1.49547	0.239892	1.49467	0.061793	1.49515	0.19896	1.49546	0.271608		1.4954	0.273872	1.49703	0.313365	1.49496	0.188089	1.49516	0.229708		1.49697	0.185824	1.49721	0.475844	1.49706	0.219679	1.49653	0.508881
1.4972	0.618933	1.49647	0.145878	1.4969	-0.101351	1.49653	0.214896		1.49802	0.476046	1.49888	0.270781	1.49786	0.356182	1.49689	0.199253		1.49713	0.238592	1.49634	0.061066	1.49682	0.198913	1.49712	0.272289		1.49707	0.273229	1.4987	0.313672	1.49663	0.188931	1.49682	0.228533		1.49863	0.185746	1.49887	0.475343	1.49872	0.219816	1.4982	0.508687
1.49886	0.619085	1.49813	0.146173	1.49857	-0.101267	1.49819	0.214804		1.49968	0.475503	1.50054	0.270938	1.49953	0.355895	1.49855	0.199273		1.49879	0.237284	1.498	0.060105	1.49848	0.198727	1.49878	0.272945		1.49873	0.2726	1.50036	0.313542	1.49829	0.189935	1.49848	0.22721		1.5003	0.185573	1.50054	0.474995	1.50039	0.220003	1.49986	0.508494
1.50052	0.619086	1.49979	0.146388	1.50023	-0.101219	1.49985	0.214822		1.50135	0.47511	1.50221	0.271435	1.50119	0.355351	1.50022	0.199441		1.50045	0.235955	1.49966	0.059064	1.50014	0.198426	1.50045	0.273483		1.50039	0.271896	1.50202	0.312863	1.49995	0.191	1.50014	0.225891		1.50196	0.185282	1.5022	0.47475	1.50205	0.220219	1.50152	0.508236
1.50219	0.619003	1.50146	0.146499	1.50189	-0.101303	1.50151	0.214804		1.50301	0.475015	1.50387	0.272206	1.50285	0.354621	1.50188	0.199615		1.50212	0.234657	1.50132	0.058001	1.5018	0.197995	1.50211	0.273819		1.50205	0.271143	1.50369	0.311822	1.50161	0.19206	1.50181	0.224707		1.50362	0.184819	1.50387	0.474603	1.50371	0.220454	1.50319	0.507923
1.50385	0.618649	1.50312	0.146539	1.50355	-0.101578	1.50317	0.214614		1.50467	0.475	1.50553	0.273167	1.50452	0.353828	1.50354	0.199835		1.50378	0.233492	1.50299	0.056908	1.50347	0.197442	1.50377	0.27389		1.50371	0.270447	1.50535	0.310404	1.50327	0.192986	1.50347	0.223776		1.50529	0.184276	1.50553	0.474545	1.50538	0.220647	1.50485	0.507566
1.50551	0.618138	1.50478	0.146497	1.50522	-0.101998	1.50484	0.214315		1.50634	0.475246	1.5072	0.274241	1.50618	0.352918	1.5052	0.200046		1.50544	0.232542	1.50465	0.055825	1.50513	0.196824	1.50543	0.273751		1.50538	0.269838	1.50702	0.308556	1.50494	0.193658	1.50513	0.222977		1.50695	0.183693	1.50719	0.474526	1.50704	0.220734	1.50652	0.507251
1.50717	0.617428	1.50645	0.146397	1.50688	-0.102607	1.5065	0.214056		1.508	0.475725	1.50886	0.275402	1.50785	0.352011	1.50686	0.20032		1.5071	0.231779	1.50631	0.054817	1.50679	0.196122	1.5071	0.273434		1.50704	0.269378	1.50868	0.306428	1.5066	0.194262	1.50679	0.222269		1.50862	0.183148	1.50886	0.47454	1.50871	0.220654	1.50818	0.506958
1.50884	0.616632	1.50811	0.14621	1.50854	-0.103288	1.50816	0.213711		1.50967	0.476298	1.51053	0.276512	1.50951	0.351112	1.50853	0.200638		1.50877	0.231256	1.50797	0.053952	1.50845	0.19531	1.50876	0.272818		1.5087	0.268946	1.51035	0.304189	1.50826	0.194641	1.50846	0.221718		1.51028	0.182671	1.51052	0.474503	1.51037	0.220442	1.50985	0.506582
1.5105	0.615938	1.50977	0.145771	1.5102	-0.10406	1.50982	0.213316		1.51133	0.47701	1.51219	0.277457	1.51118	0.35025	1.51019	0.200999		1.51043	0.230946	1.50964	0.053386	1.51012	0.194417	1.51042	0.272083		1.51036	0.268536	1.51201	0.302063	1.50992	0.194798	1.51012	0.221402		1.51195	0.182236	1.51219	0.474379	1.51204	0.220166	1.51151	0.506122
1.51216	0.615441	1.51143	0.145052	1.51187	-0.104905	1.51149	0.212975		1.513	0.477873	1.51385	0.27828	1.51284	0.349449	1.51185	0.201495		1.51209	0.230869	1.5113	0.053251	1.51178	0.193504	1.51208	0.271244		1.51203	0.26813	1.51367	0.300062	1.51159	0.194739	1.51178	0.221204		1.51361	0.18182	1.51385	0.474197	1.5137	0.21983	1.51317	0.50558
1.51382	0.615099	1.51309	0.144189	1.51353	-0.105669	1.51315	0.212633		1.51466	0.478902	1.51552	0.278922	1.5145	0.348759	1.51351	0.202103		1.51375	0.230903	1.51296	0.053571	1.51344	0.192667	1.51374	0.270319		1.51369	0.267673	1.51534	0.298301	1.51325	0.19441	1.51344	0.221064		1.51527	0.18136	1.51551	0.473882	1.51536	0.219393	1.51484	0.504954
1.51548	0.614761	1.51476	0.143117	1.51519	-0.106404	1.51481	0.212306		1.51632	0.479991	1.51718	0.279409	1.51617	0.348199	1.51518	0.202737		1.51541	0.23104	1.51462	0.054361	1.5151	0.192017	1.51541	0.269449		1.51535	0.26715	1.517	0.296817	1.51491	0.193925	1.51511	0.221006		1.51694	0.180915	1.51718	0.473334	1.51703	0.21882	1.5165	0.504255
1.51715	0.614409	1.51642	0.141835	1.51685	-0.107003	1.51647	0.211907		1.51799	0.480902	1.51885	0.279707	1.51783	0.347857	1.51684	0.203328		1.51708	0.231404	1.51629	0.055518	1.51676	0.191489	1.51707	0.2685		1.51701	0.266605	1.51866	0.295573	1.51657	0.19325	1.51677	0.220965		1.5186	0.180529	1.51884	0.4726	1.51869	0.218055	1.51817	0.50354
1.51881	0.614086	1.51808	0.140473	1.51852	-0.107385	1.51814	0.211384		1.51965	0.481703	1.52051	0.279798	1.5195	0.347551	1.5185	0.203622		1.51874	0.231903	1.51795	0.056914	1.51843	0.191089	1.51873	0.267485		1.51868	0.26606	1.52033	0.294603	1.51824	0.192531	1.51843	0.221031		1.52027	0.180174	1.52051	0.471738	1.52036	0.217054	1.51983	0.502953
1.52047	0.61373	1.51974	0.139033	1.52018	-0.107589	1.5198	0.210719		1.52132	0.482141	1.52218	0.279768	1.52116	0.347446	1.52016	0.203621		1.5204	0.232398	1.51961	0.058411	1.52009	0.190701	1.52039	0.266623		1.52034	0.265588	1.52199	0.294041	1.5199	0.19171	1.52009	0.221109		1.52193	0.179769	1.52217	0.470861	1.52202	0.215855	1.5215	0.502565
1.52214	0.613367	1.52141	0.137672	1.52184	-0.107498	1.52146	0.210013		1.52298	0.482188	1.52384	0.279699	1.52283	0.347529	1.52183	0.203322		1.52207	0.232932	1.52127	0.059787	1.52175	0.190143	1.52206	0.265799		1.522	0.265312	1.52366	0.293838	1.52156	0.190901	1.52175	0.221173		1.52359	0.179296	1.52384	0.470072	1.52368	0.214531	1.52316	0.502411
1.5238	0.612925	1.52307	0.136362	1.5235	-0.107159	1.52312	0.209203		1.52465	0.481924	1.5255	0.27948	1.52449	0.347642	1.52349	0.202812		1.52373	0.233394	1.52293	0.060953	1.52341	0.189441	1.52372	0.264953		1.52366	0.265166	1.52532	0.293957	1.52322	0.190122	1.52342	0.221206		1.52526	0.178815	1.5255	0.469402	1.52535	0.213263	1.52482	0.502559
1.52546	0.612386	1.52473	0.135072	1.52517	-0.106629	1.52479	0.208335		1.52631	0.481399	1.52717	0.279225	1.52615	0.347875	1.52515	0.20204		1.52539	0.23368	1.5246	0.061901	1.52508	0.18864	1.52538	0.263962		1.52533	0.265064	1.52699	0.294532	1.52489	0.189384	1.52508	0.221142		1.52692	0.178294	1.52716	0.46889	1.52701	0.212139	1.52649	0.502939
1.52712	0.611849	1.52639	0.133894	1.52683	-0.105955	1.52645	0.207349		1.52797	0.480575	1.52883	0.278957	1.52782	0.348145	1.52681	0.200971		1.52705	0.233758	1.52626	0.062647	1.52674	0.18772	1.52704	0.262784		1.52699	0.265029	1.52865	0.295558	1.52655	0.18871	1.52674	0.221024		1.52859	0.177677	1.52883	0.468482	1.52868	0.211287	1.52815	0.503299
1.52878	0.611223	1.52806	0.132885	1.52849	-0.105236	1.52811	0.20641		1.52964	0.479683	1.5305	0.27863	1.52948	0.348294	1.52848	0.199673		1.52872	0.23366	1.52792	0.063179	1.5284	0.186853	1.5287	0.261402		1.52865	0.265091	1.53031	0.296905	1.52821	0.188076	1.52841	0.220909		1.53025	0.177024	1.53049	0.468172	1.53034	0.210747	1.52982	0.503702
1.53045	0.610458	1.52972	0.132053	1.53015	-0.104477	1.52977	0.205756		1.5313	0.478668	1.53216	0.278297	1.53115	0.348368	1.53014	0.198285		1.53038	0.233346	1.52958	0.063411	1.53006	0.186101	1.53037	0.259819		1.53031	0.265209	1.53198	0.298407	1.52987	0.187486	1.53007	0.220712		1.53192	0.176383	1.53216	0.467907	1.53201	0.210506	1.53148	0.504164
1.53211	0.609626	1.53138	0.131356	1.53181	-0.10376	1.53144	0.205283		1.53297	0.477522	1.53383	0.278029	1.53281	0.34835	1.5318	0.196785		1.53204	0.232907	1.53125	0.063246	1.53173	0.185443	1.53203	0.258172		1.53198	0.265388	1.53364	0.299938	1.53154	0.186977	1.53173	0.220428		1.53358	0.175692	1.53382	0.467547	1.53367	0.210528	1.53314	0.504577
1.53377	0.608708	1.53304	0.130724	1.53348	-0.1031	1.5331	0.204914		1.53463	0.476043	1.53549	0.277787	1.53448	0.348179	1.53346	0.195162		1.5337	0.232382	1.53291	0.062736	1.53339	0.184947	1.53369	0.25643		1.53364	0.265745	1.5353	0.301389	1.5332	0.186559	1.53339	0.220145		1.53524	0.174981	1.53548	0.467017	1.53533	0.210755	1.53481	0.504885
1.53543	0.607785	1.5347	0.130126	1.53514	-0.102501	1.53476	0.204632		1.5363	0.474534	1.53715	0.277598	1.53614	0.347828	1.53513	0.193669		1.53536	0.23179	1.53457	0.061968	1.53505	0.184588	1.53536	0.254619		1.5353	0.266227	1.53697	0.302617	1.53486	0.18615	1.53506	0.219848		1.53691	0.174288	1.53715	0.466485	1.537	0.211224	1.53647	0.505088
1.5371	0.606935	1.53637	0.129493	1.5368	-0.102036	1.53642	0.204429		1.53796	0.473054	1.53882	0.277476	1.5378	0.347265	1.53679	0.192194		1.53703	0.231148	1.53623	0.06095	1.53671	0.184341	1.53702	0.252773		1.53696	0.266789	1.53863	0.303662	1.53652	0.185858	1.53672	0.219553		1.53857	0.173608	1.53881	0.465982	1.53866	0.211863	1.53814	0.505159
1.53876	0.606121	1.53803	0.128786	1.53846	-0.101702	1.53808	0.204411		1.53962	0.471635	1.54048	0.277522	1.53947	0.346561	1.53845	0.190749		1.53869	0.230389	1.5379	0.059631	1.53838	0.184221	1.53868	0.250869		1.53862	0.267316	1.5403	0.304474	1.53818	0.185569	1.53838	0.219241		1.54024	0.172908	1.54048	0.465461	1.54033	0.212624	1.5398	0.505082
1.54042	0.60535	1.53969	0.127865	1.54013	-0.101536	1.53975	0.204508		1.54129	0.470531	1.54215	0.27771	1.54113	0.34593	1.54011	0.189464		1.54035	0.229739	1.53956	0.058137	1.54004	0.184226	1.54034	0.248972		1.54029	0.26776	1.54196	0.305069	1.53985	0.185317	1.54004	0.218884		1.5419	0.172069	1.54214	0.465014	1.54199	0.213516	1.54147	0.504839
1.54208	0.604582	1.54136	0.126885	1.54179	-0.101477	1.54141	0.204592		1.54295	0.469797	1.54381	0.277863	1.5428	0.345262	1.54177	0.188316		1.54201	0.229127	1.54122	0.056571	1.5417	0.184463	1.542	0.247145		1.54195	0.268008	1.54363	0.305474	1.54151	0.184974	1.5417	0.218509		1.54357	0.171284	1.54381	0.464667	1.54365	0.214531	1.54313	0.504359
1.54374	0.603924	1.54302	0.125874	1.54345	-0.101543	1.54307	0.204735		1.54462	0.469432	1.54547	0.278069	1.54446	0.344587	1.54344	0.187229		1.54368	0.228643	1.54288	0.054968	1.54336	0.184972	1.54367	0.245418		1.54361	0.268042	1.54529	0.305623	1.54317	0.184603	1.54337	0.218112		1.54523	0.170566	1.54547	0.464367	1.54532	0.215505	1.54479	0.503709
1.54541	0.60354	1.54468	0.124947	1.54511	-0.101701	1.54473	0.204855		1.54628	0.469533	1.54714	0.278327	1.54612	0.344002	1.5451	0.186214		1.54534	0.228436	1.54455	0.053317	1.54503	0.185648	1.54533	0.243845		1.54527	0.267777	1.54695	0.305477	1.54483	0.184257	1.54503	0.217623		1.54689	0.169966	1.54713	0.464093	1.54698	0.216369	1.54646	0.502995
1.54707	0.6033	1.54634	0.124078	1.54678	-0.102022	1.5464	0.205072		1.54794	0.469936	1.5488	0.278492	1.54779	0.343448	1.54676	0.185352		1.547	0.22844	1.54621	0.051652	1.54669	0.18636	1.54699	0.242634		1.54694	0.267282	1.54862	0.305059	1.5465	0.183977	1.54669	0.217078		1.54856	0.169478	1.5488	0.463869	1.54865	0.217202	1.54812	0.502416
1.54873	0.603265	1.548	0.123173	1.54844	-0.102472	1.54806	0.205138		1.54961	0.470529	1.55047	0.27861	1.54945	0.342964	1.54842	0.184675		1.54866	0.228634	1.54787	0.050008	1.54835	0.187175	1.54865	0.241936		1.5486	0.266678	1.55028	0.304336	1.54816	0.183897	1.54835	0.216487		1.55022	0.169032	1.55046	0.463698	1.55031	0.217895	1.54979	0.502067
1.55039	0.603538	1.54967	0.122255	1.5501	-0.10302	1.54972	0.204932		1.55127	0.471123	1.55213	0.278726	1.55112	0.342508	1.55009	0.184215		1.55033	0.228923	1.54953	0.048314	1.55001	0.188155	1.55032	0.241806		1.55026	0.266036	1.55194	0.303343	1.54982	0.183943	1.55002	0.215859		1.55189	0.168572	1.55213	0.463544	1.55198	0.218467	1.55145	0.501908
1.55206	0.604017	1.55133	0.121171	1.55176	-0.103631	1.55138	0.204514		1.55294	0.471731	1.5538	0.27888	1.55278	0.34213	1.55175	0.183984		1.55199	0.229149	1.5512	0.046689	1.55167	0.189305	1.55198	0.242126		1.55192	0.265428	1.55361	0.302081	1.55148	0.184103	1.55168	0.215208		1.55355	0.168074	1.55379	0.463345	1.55364	0.218867	1.55311	0.501913
1.55372	0.604553	1.55299	0.120061	1.55343	-0.104298	1.55305	0.203909		1.5546	0.472487	1.55546	0.279167	1.55445	0.341777	1.55341	0.183931		1.55365	0.229302	1.55286	0.045128	1.55334	0.190587	1.55364	0.242755		1.55359	0.264882	1.55527	0.300566	1.55315	0.184385	1.55334	0.214545		1.55521	0.167631	1.55546	0.463211	1.5553	0.219165	1.55478	0.502011
1.55538	0.605065	1.55465	0.118893	1.55509	-0.104986	1.55471	0.203232		1.55627	0.473201	1.55712	0.27959	1.55611	0.3415	1.55507	0.184061		1.55531	0.2293	1.55452	0.04365	1.555	0.19206	1.5553	0.243735		1.55525	0.26437	1.55694	0.298828	1.55481	0.184785	1.555	0.213922		1.55688	0.167294	1.55712	0.463126	1.55697	0.219339	1.55644	0.502215
1.55704	0.605629	1.55632	0.117783	1.55675	-0.105663	1.55637	0.202664		1.55793	0.473847	1.55879	0.280069	1.55777	0.341343	1.55674	0.184297		1.55697	0.229115	1.55618	0.042147	1.55666	0.193521	1.55697	0.244938		1.55691	0.263854	1.5586	0.296983	1.55647	0.185215	1.55667	0.213435		1.55854	0.167099	1.55878	0.463005	1.55863	0.219367	1.55811	0.502462
1.55871	0.606142	1.55798	0.116887	1.55841	-0.106263	1.55803	0.202161		1.5596	0.474397	1.56045	0.280455	1.55944	0.341338	1.5584	0.184683		1.55864	0.228846	1.55784	0.040655	1.55832	0.19476	1.55863	0.246289		1.55857	0.263392	1.56027	0.295116	1.55813	0.185518	1.55833	0.213082		1.56021	0.167108	1.56045	0.462816	1.5603	0.219236	1.55977	0.502593
1.56037	0.606634	1.55964	0.116192	1.56008	-0.10683	1.5597	0.201748		1.56126	0.474668	1.56212	0.280682	1.5611	0.34142	1.56006	0.185144		1.5603	0.228436	1.55951	0.039246	1.55999	0.195697	1.56029	0.247762		1.56024	0.262908	1.56193	0.293288	1.5598	0.18591	1.55999	0.212856		1.56187	0.167368	1.56211	0.462547	1.56196	0.21899	1.56143	0.502637
1.56203	0.607067	1.5613	0.115845	1.56174	-0.107436	1.56136	0.201519		1.56292	0.474713	1.56378	0.280837	1.56277	0.341541	1.56172	0.18567		1.56196	0.227919	1.56117	0.037903	1.56165	0.196328	1.56195	0.249207		1.5619	0.26239	1.56359	0.291521	1.56146	0.186259	1.56165	0.212751		1.56353	0.167839	1.56378	0.462248	1.56363	0.218563	1.5631	0.502651
1.56369	0.607535	1.56297	0.11571	1.5634	-0.108147	1.56302	0.201496		1.56459	0.474561	1.56544	0.280923	1.56443	0.341766	1.56339	0.186241		1.56363	0.227318	1.56283	0.036618	1.56331	0.196616	1.56361	0.250615		1.56356	0.26179	1.56526	0.289983	1.56312	0.186578	1.56332	0.212752		1.5652	0.168402	1.56544	0.461944	1.56529	0.217959	1.56476	0.502582
1.56536	0.607891	1.56463	0.115744	1.56506	-0.108929	1.56468	0.201629		1.56625	0.474193	1.56711	0.280903	1.5661	0.34215	1.56505	0.186789		1.56529	0.226549	1.56449	0.035448	1.56498	0.196681	1.56528	0.251967		1.56522	0.261163	1.56692	0.288772	1.56478	0.186811	1.56498	0.212828		1.56686	0.169001	1.5671	0.461551	1.56695	0.217273	1.56643	0.502429
1.56702	0.608164	1.56629	0.115997	1.56672	-0.109656	1.56635	0.201708		1.56792	0.473642	1.56877	0.280797	1.56776	0.342774	1.56671	0.187324		1.56695	0.225696	1.56616	0.034409	1.56664	0.196677	1.56694	0.253236		1.56689	0.260734	1.56858	0.287854	1.56645	0.187034	1.56664	0.212982		1.56853	0.169578	1.56877	0.461071	1.56862	0.216539	1.56809	0.502159
1.56868	0.608498	1.56795	0.116465	1.56839	-0.110293	1.56801	0.201847		1.56958	0.472927	1.57044	0.280709	1.56942	0.343581	1.56837	0.187906		1.56861	0.224785	1.56782	0.033418	1.5683	0.196622	1.5686	0.254343		1.56855	0.260516	1.57025	0.287218	1.56811	0.187165	1.5683	0.213057		1.57019	0.170211	1.57043	0.460513	1.57028	0.215792	1.56976	0.5017
1.57034	0.608858	1.56961	0.117011	1.57005	-0.110789	1.56967	0.202125		1.57125	0.472142	1.5721	0.280717	1.57109	0.344623	1.57004	0.188566		1.57027	0.223884	1.56948	0.03258	1.56996	0.196429	1.57027	0.255179		1.57021	0.260337	1.57191	0.286836	1.56977	0.187116	1.56997	0.213079		1.57186	0.170856	1.5721	0.459852	1.57195	0.214956	1.57142	0.501059
1.57201	0.609189	1.57128	0.11783	1.57171	-0.111155	1.57133	0.202539		1.57291	0.471426	1.57377	0.28076	1.57275	0.345833	1.5717	0.189229		1.57194	0.223027	1.57114	0.03196	1.57162	0.196027	1.57193	0.255833		1.57187	0.260162	1.57358	0.286672	1.57143	0.186881	1.57163	0.21307		1.57352	0.171496	1.57376	0.459195	1.57361	0.214065	1.57309	0.500288
1.57367	0.609638	1.57294	0.11898	1.57337	-0.111443	1.57299	0.203037		1.57457	0.47071	1.57543	0.28074	1.57442	0.347184	1.57336	0.19003		1.5736	0.222327	1.57281	0.031561	1.57329	0.195416	1.57359	0.256308		1.57354	0.25994	1.57524	0.286787	1.57309	0.186558	1.57329	0.213048		1.57519	0.17218	1.57543	0.458553	1.57527	0.213185	1.57475	0.499444
1.57533	0.610287	1.5746	0.120356	1.57504	-0.111592	1.57466	0.203469		1.57624	0.469954	1.57709	0.280591	1.57608	0.348596	1.57502	0.190975		1.57526	0.221744	1.57447	0.031306	1.57495	0.194491	1.57525	0.256765		1.5752	0.259618	1.57691	0.287141	1.57476	0.186131	1.57495	0.213022		1.57685	0.172828	1.57709	0.457854	1.57694	0.21221	1.57641	0.498534
1.57699	0.611055	1.57627	0.121915	1.5767	-0.111635	1.57632	0.203875		1.5779	0.469395	1.57876	0.280187	1.57775	0.350017	1.57668	0.19195		1.57692	0.221325	1.57613	0.031225	1.57661	0.193321	1.57691	0.257289		1.57686	0.259122	1.57857	0.287671	1.57642	0.185649	1.57661	0.213021		1.57851	0.173344	1.57875	0.457158	1.5786	0.21122	1.57808	0.497665
1.57865	0.611953	1.57793	0.123676	1.57836	-0.111674	1.57798	0.204103		1.57957	0.468843	1.58042	0.279639	1.57941	0.351291	1.57835	0.192833		1.57859	0.221112	1.57779	0.031382	1.57827	0.192089	1.57858	0.257952		1.57852	0.25841	1.58023	0.288314	1.57808	0.185076	1.57828	0.213196		1.58018	0.173684	1.58042	0.456477	1.58027	0.210359	1.57974	0.497008
1.58032	0.612947	1.57959	0.125533	1.58002	-0.111707	1.57964	0.204109		1.58123	0.468422	1.58209	0.279114	1.58107	0.35226	1.58001	0.193646		1.58025	0.220968	1.57946	0.031633	1.57994	0.190955	1.58024	0.258692		1.58018	0.257588	1.5819	0.288966	1.57974	0.184505	1.57994	0.213617		1.58184	0.173777	1.58208	0.455864	1.58193	0.209643	1.58141	0.496629
1.58198	0.613933	1.58125	0.127302	1.58169	-0.111787	1.58131	0.203846		1.58289	0.467973	1.58375	0.27838	1.58274	0.352819	1.58167	0.194371		1.58191	0.220877	1.58112	0.031932	1.5816	0.190195	1.5819	0.259462		1.58185	0.25679	1.58356	0.289539	1.58141	0.183886	1.5816	0.214307		1.58351	0.173571	1.58375	0.455253	1.5836	0.209071	1.58307	0.496501
1.58364	0.614955	1.58291	0.128939	1.58335	-0.1119	1.58297	0.203354		1.58456	0.467571	1.58542	0.277459	1.5844	0.352958	1.58333	0.194972		1.58357	0.220836	1.58278	0.032313	1.58326	0.189723	1.58356	0.260335		1.58351	0.256051	1.58523	0.289905	1.58307	0.183335	1.58326	0.215193		1.58517	0.173219	1.58541	0.454448	1.58526	0.208671	1.58473	0.496528
1.5853	0.615981	1.58458	0.130425	1.58501	-0.112007	1.58463	0.202667		1.58622	0.467116	1.58708	0.276451	1.58607	0.352546	1.585	0.195376		1.58524	0.22091	1.58444	0.032764	1.58492	0.189454	1.58523	0.261317		1.58517	0.255315	1.58689	0.289965	1.58473	0.182839	1.58493	0.216223		1.58683	0.172745	1.58708	0.45353	1.58692	0.208406	1.5864	0.496578
1.58697	0.616947	1.58624	0.131626	1.58667	-0.112137	1.58629	0.201898		1.58789	0.466487	1.58874	0.275371	1.58773	0.351606	1.58666	0.195607		1.5869	0.221056	1.58611	0.033233	1.58659	0.189373	1.58689	0.262318		1.58683	0.254513	1.58855	0.289577	1.58639	0.182481	1.58659	0.217471		1.5885	0.172184	1.58874	0.452615	1.58859	0.208194	1.58806	0.496617
1.58863	0.617776	1.5879	0.132437	1.58834	-0.112255	1.58796	0.20096		1.58955	0.465703	1.59041	0.274297	1.58939	0.35017	1.58832	0.195743		1.58856	0.221303	1.58777	0.03373	1.58825	0.189358	1.58855	0.263231		1.5885	0.253657	1.59022	0.288866	1.58806	0.182194	1.58825	0.218962		1.59016	0.171629	1.5904	0.451692	1.59025	0.207845	1.58973	0.496654
1.59029	0.618365	1.58956	0.133013	1.59	-0.112478	1.58962	0.199874		1.59122	0.464889	1.59207	0.273166	1.59106	0.348487	1.58998	0.195731		1.59022	0.221608	1.58943	0.03423	1.58991	0.18934	1.59021	0.264013		1.59016	0.25278	1.59188	0.287841	1.58972	0.182	1.58991	0.220644		1.59183	0.171207	1.59207	0.450783	1.59192	0.207328	1.59139	0.49666
1.59195	0.618669	1.59123	0.133437	1.59166	-0.112872	1.59128	0.198696		1.59288	0.464051	1.59374	0.271966	1.59272	0.346624	1.59165	0.195534		1.59188	0.221929	1.59109	0.03478	1.59157	0.189304	1.59187	0.264623		1.59182	0.251883	1.59354	0.286669	1.59138	0.181962	1.59158	0.222396		1.59349	0.170963	1.59373	0.449868	1.59358	0.206711	1.59306	0.496649
1.59362	0.618668	1.59289	0.13361	1.59332	-0.113392	1.59294	0.19734		1.59454	0.463206	1.5954	0.27081	1.59439	0.344841	1.59331	0.195203		1.59355	0.222285	1.59276	0.035201	1.59323	0.189244	1.59354	0.264987		1.59348	0.251031	1.59521	0.285411	1.59304	0.181999	1.59324	0.224093		1.59516	0.170913	1.5954	0.4491	1.59525	0.205992	1.59472	0.496651
1.59528	0.618411	1.59455	0.133467	1.59499	-0.114028	1.59461	0.195981		1.59621	0.462503	1.59706	0.269703	1.59605	0.343014	1.59497	0.194703		1.59521	0.222584	1.59442	0.035423	1.5949	0.189153	1.5952	0.26507		1.59515	0.25027	1.59687	0.284077	1.59471	0.182077	1.5949	0.225694		1.59682	0.170939	1.59706	0.4485	1.59691	0.205212	1.59638	0.496598
1.59694	0.617901	1.59621	0.133069	1.59665	-0.114787	1.59627	0.194693		1.59787	0.461744	1.59873	0.268728	1.59772	0.34118	1.59663	0.194011		1.59687	0.222905	1.59608	0.035484	1.59656	0.188983	1.59686	0.264847		1.59681	0.249641	1.59854	0.282719	1.59637	0.182145	1.59656	0.227162		1.59848	0.170971	1.59872	0.447965	1.59857	0.204411	1.59805	0.496501
1.5986	0.617314	1.59788	0.132292	1.59831	-0.115634	1.59793	0.193483		1.59954	0.461013	1.60039	0.267864	1.59938	0.339443	1.5983	0.193225		1.59854	0.223171	1.59774	0.035189	1.59822	0.18868	1.59852	0.264321		1.59847	0.249181	1.6002	0.281354	1.59803	0.182276	1.59823	0.228335		1.60015	0.171066	1.60039	0.447639	1.60024	0.203607	1.59971	0.496303
1.60027	0.616673	1.59954	0.131193	1.59997	-0.116512	1.59959	0.192385		1.6012	0.460341	1.60206	0.267028	1.60105	0.337696	1.59996	0.192418		1.6002	0.223366	1.59941	0.034571	1.59989	0.18833	1.60019	0.263495		1.60013	0.249044	1.60187	0.280079	1.59969	0.182456	1.59989	0.229018		1.60181	0.171063	1.60205	0.4475	1.6019	0.202793	1.60138	0.495937
1.60193	0.616035	1.6012	0.129916	1.60163	-0.117456	1.60125	0.191383		1.60287	0.459648	1.60372	0.266299	1.60271	0.336149	1.60162	0.191631		1.60186	0.223483	1.60107	0.033812	1.60155	0.187828	1.60185	0.262419		1.6018	0.249116	1.60353	0.279015	1.60136	0.182659	1.60155	0.22922		1.60348	0.170977	1.60372	0.447442	1.60357	0.202007	1.60304	0.495375
1.60359	0.61539	1.60286	0.128514	1.6033	-0.118422	1.60292	0.190557		1.60453	0.458864	1.60539	0.26562	1.60437	0.334792	1.60328	0.190931		1.60352	0.223433	1.60273	0.032846	1.60321	0.187024	1.60351	0.261223		1.60346	0.249374	1.60519	0.278157	1.60302	0.182862	1.60321	0.228991		1.60514	0.170696	1.60538	0.447504	1.60523	0.201259	1.6047	0.49457
1.60525	0.614704	1.60452	0.126918	1.60496	-0.119367	1.60458	0.189902		1.60619	0.457894	1.60705	0.265137	1.60604	0.333699	1.60495	0.190359		1.60519	0.223205	1.60439	0.031699	1.60487	0.18611	1.60517	0.259901		1.60512	0.249938	1.60686	0.277515	1.60468	0.183094	1.60488	0.228322		1.60681	0.170175	1.60705	0.447734	1.60689	0.200555	1.60637	0.493644
1.60692	0.613963	1.60619	0.125236	1.60662	-0.120285	1.60624	0.189398		1.60786	0.45674	1.60871	0.264816	1.6077	0.332939	1.60661	0.189925		1.60685	0.222768	1.60606	0.030494	1.60653	0.185196	1.60684	0.258672		1.60678	0.250853	1.60852	0.277174	1.60634	0.183325	1.60654	0.227206		1.60847	0.169451	1.60871	0.448022	1.60856	0.199903	1.60803	0.492754
1.60858	0.613195	1.60785	0.123642	1.60828	-0.121174	1.6079	0.189172		1.60952	0.455604	1.61038	0.264523	1.60937	0.33246	1.60827	0.189518		1.60851	0.22206	1.60772	0.029198	1.6082	0.184336	1.6085	0.257606		1.60845	0.252053	1.61018	0.277089	1.608	0.183429	1.6082	0.225743		1.61013	0.168512	1.61037	0.448263	1.61022	0.19938	1.6097	0.491935
1.61024	0.612407	1.60951	0.12214	1.60995	-0.122043	1.60957	0.189254		1.61119	0.454621	1.61204	0.264255	1.61103	0.332142	1.60993	0.189024		1.61017	0.221073	1.60938	0.027929	1.60986	0.183708	1.61016	0.256841		1.61011	0.253388	1.61185	0.277217	1.60967	0.183367	1.60986	0.224		1.6118	0.167423	1.61204	0.448384	1.61189	0.199192	1.61136	0.491161
1.6119	0.611522	1.61118	0.120613	1.61161	-0.122797	1.61123	0.189564		1.61285	0.453614	1.61371	0.264156	1.61269	0.331915	1.6116	0.188445		1.61183	0.219931	1.61104	0.026767	1.61152	0.183428	1.61182	0.25645		1.61177	0.254818	1.61351	0.277406	1.61133	0.18321	1.61153	0.221953		1.61346	0.166168	1.6137	0.448434	1.61355	0.199243	1.61302	0.490436
1.61356	0.610555	1.61284	0.118975	1.61327	-0.123417	1.61289	0.189904		1.61452	0.452613	1.61537	0.264142	1.61436	0.331596	1.61326	0.187743		1.6135	0.218745	1.61271	0.025662	1.61318	0.183434	1.61349	0.256368		1.61343	0.256301	1.61518	0.277455	1.61299	0.182951	1.61319	0.219724		1.61513	0.16484	1.61537	0.448389	1.61522	0.199583	1.61469	0.489757
1.61523	0.609548	1.6145	0.117453	1.61493	-0.123962	1.61455	0.190359		1.61618	0.451585	1.61704	0.264226	1.61602	0.331261	1.61492	0.186906		1.61516	0.217538	1.61437	0.024746	1.61485	0.183612	1.61515	0.256446		1.61509	0.257622	1.61684	0.277418	1.61465	0.182554	1.61485	0.217489		1.61679	0.163496	1.61703	0.448188	1.61688	0.200095	1.61635	0.489174
1.61689	0.608586	1.61616	0.115991	1.6166	-0.12443	1.61621	0.1908		1.61784	0.450706	1.6187	0.264444	1.61769	0.330969	1.61658	0.18592		1.61682	0.216357	1.61603	0.024072	1.61651	0.183998	1.61681	0.256613		1.61676	0.258794	1.61851	0.277361	1.61632	0.182082	1.61651	0.215268		1.61845	0.162284	1.61869	0.447917	1.61854	0.200612	1.61802	0.488741
1.61855	0.607592	1.61782	0.114677	1.61826	-0.124863	1.61788	0.19131		1.61951	0.449892	1.62036	0.264657	1.61935	0.330774	1.61824	0.184817		1.61848	0.215227	1.61769	0.023838	1.61817	0.184689	1.61847	0.256856		1.61842	0.259876	1.62017	0.277314	1.61798	0.181735	1.61817	0.213092		1.62012	0.161149	1.62036	0.447558	1.62021	0.20113	1.61968	0.488345
1.62021	0.606432	1.61949	0.113564	1.61992	-0.12527	1.61954	0.191726		1.62117	0.449248	1.62203	0.264896	1.62102	0.330651	1.61991	0.183683		1.62015	0.214178	1.61936	0.024106	1.61983	0.185508	1.62014	0.257087		1.62008	0.260822	1.62183	0.277365	1.61964	0.181489	1.61984	0.211071		1.62178	0.160132	1.62202	0.447017	1.62187	0.201718	1.62135	0.487878
1.62188	0.605191	1.62115	0.112508	1.62158	-0.125564	1.6212	0.191968		1.62284	0.448685	1.62369	0.26516	1.62268	0.3306	1.62157	0.182577		1.62181	0.213328	1.62102	0.024786	1.6215	0.186332	1.6218	0.257346		1.62174	0.26154	1.6235	0.277448	1.6213	0.18138	1.6215	0.209258		1.62345	0.159273	1.62369	0.44641	1.62354	0.202255	1.62301	0.48735
1.62354	0.60403	1.62281	0.111584	1.62325	-0.125791	1.62287	0.192011		1.6245	0.448452	1.62536	0.265571	1.62434	0.330686	1.62323	0.181497		1.62347	0.212711	1.62268	0.02573	1.62316	0.187179	1.62346	0.257648		1.62341	0.262055	1.62516	0.277488	1.62297	0.181437	1.62316	0.207722		1.62511	0.158561	1.62535	0.445836	1.6252	0.202687	1.62467	0.486825
1.6252	0.602916	1.62447	0.110701	1.62491	-0.126026	1.62453	0.191825		1.62617	0.448418	1.62702	0.265981	1.62601	0.33086	1.62489	0.180398		1.62513	0.212393	1.62434	0.026947	1.62482	0.188047	1.62512	0.257831		1.62507	0.262335	1.62682	0.277534	1.62463	0.181593	1.62482	0.206397		1.62678	0.158089	1.62702	0.445291	1.62687	0.203023	1.62634	0.486343
1.62686	0.602053	1.62614	0.10985	1.62657	-0.126321	1.62619	0.191446		1.62783	0.448652	1.62868	0.266178	1.62767	0.331158	1.62656	0.179286		1.6268	0.212337	1.626	0.028266	1.62648	0.188789	1.62678	0.257911		1.62673	0.262419	1.62849	0.277607	1.62629	0.181767	1.62649	0.205349		1.62844	0.157813	1.62868	0.444777	1.62853	0.203221	1.628	0.485879
1.62853	0.601469	1.6278	0.109038	1.62823	-0.126735	1.62785	0.190958		1.62949	0.449217	1.63035	0.266332	1.62934	0.331451	1.62822	0.178337		1.62846	0.212529	1.62767	0.029599	1.62814	0.189395	1.62845	0.257886		1.62839	0.262247	1.63015	0.27768	1.62795	0.181973	1.62815	0.204587		1.6301	0.157744	1.63034	0.444375	1.63019	0.203247	1.62967	0.485372
1.63019	0.601115	1.62946	0.10827	1.6299	-0.127228	1.62951	0.190323		1.63116	0.449798	1.63201	0.266449	1.631	0.331641	1.62988	0.177577		1.63012	0.212991	1.62933	0.030938	1.62981	0.189758	1.63011	0.25781		1.63006	0.26196	1.63182	0.277705	1.62962	0.182193	1.62981	0.203965		1.63177	0.157789	1.63201	0.443994	1.63186	0.20315	1.63133	0.485073
1.63185	0.601074	1.63112	0.107602	1.63156	-0.127754	1.63118	0.189687		1.63282	0.450386	1.63368	0.266472	1.63267	0.331786	1.63154	0.177036		1.63178	0.213661	1.63099	0.03204	1.63147	0.189775	1.63177	0.257596		1.63172	0.261606	1.63348	0.27773	1.63128	0.182423	1.63147	0.20358		1.63343	0.157904	1.63367	0.4437	1.63352	0.202858	1.63299	0.485139
1.63351	0.601356	1.63279	0.107149	1.63322	-0.128349	1.63284	0.18916		1.63449	0.450967	1.63534	0.266381	1.63433	0.33193	1.63321	0.176736		1.63345	0.21438	1.63265	0.032874	1.63313	0.189446	1.63343	0.257176		1.63338	0.261162	1.63515	0.277831	1.63294	0.18255	1.63314	0.20354		1.6351	0.158104	1.63534	0.443502	1.63519	0.20241	1.63466	0.485607
1.63518	0.601897	1.63445	0.106891	1.63488	-0.128928	1.6345	0.188783		1.63615	0.451596	1.63701	0.266165	1.63599	0.332123	1.63487	0.17667		1.63511	0.215042	1.63432	0.033418	1.63479	0.18884	1.6351	0.256629		1.63504	0.260726	1.63681	0.278078	1.6346	0.182589	1.6348	0.203821		1.63676	0.158275	1.637	0.443262	1.63685	0.201774	1.63632	0.48654
1.63684	0.60253	1.63611	0.106744	1.63654	-0.129406	1.63616	0.188578		1.63782	0.451944	1.63867	0.265878	1.63766	0.332171	1.63653	0.176772		1.63677	0.215596	1.63598	0.033643	1.63646	0.188095	1.63676	0.256011		1.63671	0.260342	1.63847	0.278367	1.63627	0.182592	1.63646	0.204355		1.63843	0.158331	1.63867	0.443002	1.63851	0.201119	1.63799	0.487764
1.6385	0.603173	1.63777	0.106607	1.63821	-0.129765	1.63783	0.188393		1.63948	0.452124	1.64034	0.265492	1.63932	0.332191	1.63819	0.17699		1.63843	0.216009	1.63764	0.033598	1.63812	0.187217	1.63842	0.255293		1.63837	0.260032	1.64014	0.278656	1.63793	0.182541	1.63812	0.205115		1.64009	0.158353	1.64033	0.442722	1.64018	0.200506	1.63965	0.489203
1.64016	0.603802	1.63943	0.106487	1.63987	-0.130066	1.63949	0.18823		1.64114	0.452205	1.642	0.265141	1.64099	0.332123	1.63986	0.177362		1.6401	0.216212	1.6393	0.033136	1.63978	0.186266	1.64008	0.254504		1.64003	0.259818	1.6418	0.278994	1.63959	0.182448	1.63979	0.206103		1.64175	0.158334	1.64199	0.442396	1.64184	0.199797	1.64132	0.490872
1.64183	0.604433	1.6411	0.106362	1.64153	-0.13036	1.64115	0.188146		1.64281	0.452091	1.64366	0.264783	1.64265	0.331984	1.64152	0.177754		1.64176	0.216194	1.64097	0.032422	1.64144	0.185448	1.64175	0.253647		1.64169	0.259693	1.64347	0.279173	1.64125	0.182378	1.64145	0.207188		1.64342	0.158253	1.64366	0.442027	1.64351	0.198969	1.64298	0.492706
1.64349	0.605112	1.64276	0.106208	1.64319	-0.130649	1.64281	0.188054		1.64447	0.451799	1.64533	0.264311	1.64432	0.331776	1.64318	0.178058		1.64342	0.215964	1.64263	0.031628	1.64311	0.184867	1.64341	0.252698		1.64336	0.259556	1.64513	0.279402	1.64291	0.182372	1.64311	0.208071		1.64508	0.158105	1.64532	0.441624	1.64517	0.198126	1.64464	0.494695
1.64515	0.605902	1.64442	0.106053	1.64486	-0.130942	1.64447	0.187986		1.64614	0.451339	1.64699	0.263705	1.64598	0.331575	1.64484	0.17829		1.64508	0.215597	1.64429	0.030748	1.64477	0.184493	1.64507	0.251665		1.64502	0.259431	1.64679	0.279655	1.64458	0.182587	1.64477	0.208679		1.64675	0.157934	1.64699	0.441187	1.64684	0.197312	1.64631	0.49653
1.64681	0.606631	1.64609	0.105892	1.64652	-0.131282	1.64614	0.18795		1.6478	0.450853	1.64866	0.263109	1.64764	0.33127	1.64651	0.178485		1.64674	0.215143	1.64595	0.029845	1.64643	0.184192	1.64673	0.250672		1.64668	0.259351	1.64846	0.279936	1.64624	0.18314	1.64644	0.20906		1.64841	0.157603	1.64865	0.440759	1.6485	0.196599	1.64797	0.498149
1.64847	0.607317	1.64775	0.10579	1.64818	-0.131657	1.6478	0.187879		1.64946	0.450399	1.65032	0.262559	1.64931	0.33101	1.64817	0.178591		1.64841	0.214616	1.64762	0.029009	1.64809	0.183938	1.6484	0.24961		1.64834	0.259244	1.65012	0.280132	1.6479	0.184129	1.6481	0.209137		1.65007	0.157083	1.65031	0.440257	1.65017	0.19603	1.64964	0.499522
1.65014	0.608011	1.64941	0.105637	1.64984	-0.132035	1.64946	0.187755		1.65113	0.449904	1.65198	0.262178	1.65097	0.330861	1.64983	0.178564		1.65007	0.21402	1.64928	0.028215	1.64976	0.183721	1.65006	0.248348		1.65	0.259201	1.65179	0.28035	1.64956	0.185434	1.64976	0.208951		1.65174	0.156424	1.65198	0.43981	1.65183	0.195526	1.6513	0.500467
1.6518	0.608813	1.65107	0.105387	1.65151	-0.132389	1.65112	0.187482		1.65279	0.449425	1.65365	0.26199	1.65264	0.330857	1.65149	0.17847		1.65173	0.213369	1.65094	0.027474	1.65142	0.183515	1.65172	0.246881		1.65167	0.259095	1.65345	0.280632	1.65123	0.187014	1.65142	0.208634		1.6534	0.15558	1.65364	0.4395	1.65349	0.195173	1.65297	0.500871
1.65346	0.609593	1.65273	0.104985	1.65317	-0.132705	1.65279	0.187087		1.65446	0.449076	1.65531	0.26206	1.6543	0.330959	1.65315	0.178346		1.65339	0.212685	1.6526	0.026876	1.65308	0.183332	1.65338	0.245323		1.65333	0.258934	1.65511	0.280938	1.65289	0.188707	1.65308	0.208112		1.65507	0.15458	1.65531	0.439227	1.65516	0.194934	1.65463	0.500659
1.65512	0.610361	1.6544	0.104446	1.65483	-0.133015	1.65445	0.186514		1.65612	0.448829	1.65698	0.262364	1.65597	0.331136	1.65482	0.178142		1.65506	0.212118	1.65427	0.026436	1.65474	0.183183	1.65505	0.243647		1.65499	0.258721	1.65678	0.281191	1.65455	0.190513	1.65475	0.207405		1.65673	0.153534	1.65697	0.439133	1.65682	0.194759	1.65629	0.49975
1.65679	0.61122	1.65606	0.10391	1.65649	-0.133338	1.65611	0.185881		1.65779	0.448668	1.65864	0.262786	1.65763	0.331421	1.65648	0.177813		1.65672	0.211751	1.65593	0.026082	1.65641	0.183026	1.65671	0.241938		1.65665	0.258424	1.65844	0.281271	1.65621	0.192324	1.65641	0.206548		1.6584	0.152637	1.65864	0.439124	1.65849	0.19457	1.65796	0.498277
1.65845	0.612112	1.65772	0.103463	1.65816	-0.133637	1.65777	0.185265		1.65945	0.448811	1.6603	0.263227	1.65929	0.331882	1.65814	0.177437		1.65838	0.211544	1.65759	0.025673	1.65807	0.182712	1.65837	0.240363		1.65832	0.25803	1.66011	0.28124	1.65788	0.194088	1.65807	0.205555		1.66006	0.151856	1.6603	0.439117	1.66015	0.194314	1.65962	0.49636
1.66011	0.612978	1.65938	0.103087	1.65982	-0.133937	1.65944	0.184638		1.66111	0.448998	1.66197	0.26368	1.66096	0.332499	1.6598	0.177043		1.66004	0.211544	1.65925	0.025324	1.65973	0.182157	1.66003	0.238979		1.65998	0.257563	1.66177	0.281004	1.65954	0.195669	1.65973	0.204452		1.66172	0.151353	1.66196	0.439098	1.66181	0.194033	1.66129	0.494208
1.66177	0.613868	1.66105	0.102891	1.66148	-0.134176	1.6611	0.184125		1.66278	0.449221	1.66363	0.264027	1.66262	0.33326	1.66147	0.176458		1.66171	0.211804	1.66091	0.024974	1.66139	0.181384	1.66169	0.237738		1.66164	0.257051	1.66343	0.280591	1.6612	0.196973	1.6614	0.2033		1.66339	0.151103	1.66363	0.439056	1.66348	0.193811	1.66295	0.491994
1.66344	0.614786	1.66271	0.10279	1.66314	-0.13435	1.66276	0.183843		1.66444	0.449398	1.6653	0.264363	1.66429	0.334187	1.66313	0.175755		1.66337	0.212234	1.66258	0.024518	1.66305	0.180479	1.66336	0.236624		1.66331	0.256586	1.6651	0.280003	1.66286	0.197967	1.66306	0.202291		1.66505	0.151086	1.66529	0.438987	1.66514	0.193544	1.66461	0.489837
1.6651	0.615626	1.66437	0.102825	1.66481	-0.134489	1.66442	0.183768		1.66611	0.449591	1.66696	0.264737	1.66595	0.335106	1.66479	0.17508		1.66503	0.212831	1.66424	0.023842	1.66472	0.17951	1.66502	0.235588		1.66497	0.256314	1.66676	0.279286	1.66453	0.19858	1.66472	0.201485		1.66672	0.151291	1.66696	0.43889	1.66681	0.193286	1.66628	0.487918
1.66676	0.616294	1.66603	0.102983	1.66647	-0.134512	1.66609	0.183789		1.66777	0.449824	1.66863	0.265084	1.66762	0.335928	1.66645	0.174406		1.66669	0.213537	1.6659	0.023045	1.66638	0.178617	1.66668	0.234543		1.66663	0.256224	1.66843	0.278433	1.66619	0.198838	1.66638	0.200919		1.66838	0.15171	1.66862	0.43882	1.66847	0.193022	1.66794	0.486446
1.66842	0.616797	1.6677	0.103194	1.66813	-0.13443	1.66775	0.18388		1.66944	0.449919	1.67029	0.265401	1.66928	0.336616	1.66812	0.173831		1.66836	0.214278	1.66756	0.022205	1.66804	0.177942	1.66834	0.233473		1.66829	0.256231	1.67009	0.277584	1.66785	0.198654	1.66805	0.200588		1.67004	0.152298	1.67029	0.438837	1.67013	0.192765	1.66961	0.485362
1.67009	0.617204	1.66936	0.103416	1.66979	-0.134282	1.66941	0.184021		1.6711	0.449881	1.67196	0.2657	1.67094	0.33704	1.66978	0.173448		1.67002	0.214991	1.66923	0.021321	1.6697	0.177419	1.67001	0.232488		1.66995	0.256393	1.67175	0.276831	1.66951	0.198035	1.66971	0.200498		1.67171	0.153049	1.67195	0.438917	1.6718	0.192513	1.67127	0.48462
1.67175	0.617304	1.67102	0.103626	1.67146	-0.134157	1.67107	0.184241		1.67276	0.449762	1.67362	0.265969	1.67261	0.337249	1.67144	0.173268		1.67168	0.21561	1.67089	0.020387	1.67137	0.176996	1.67167	0.231753		1.67162	0.256654	1.67342	0.276223	1.67118	0.19714	1.67137	0.200584		1.67337	0.153927	1.67361	0.439015	1.67346	0.192258	1.67294	0.48412
1.67341	0.617101	1.67268	0.103852	1.67312	-0.134082	1.67274	0.184368		1.67443	0.449606	1.67528	0.266084	1.67427	0.337254	1.6731	0.1732		1.67334	0.216109	1.67255	0.019499	1.67303	0.176745	1.67333	0.231283		1.67328	0.256951	1.67508	0.275732	1.67284	0.196049	1.67303	0.200725		1.67504	0.154929	1.67528	0.439118	1.67513	0.191974	1.6746	0.483858
1.67507	0.616698	1.67434	0.10414	1.67478	-0.13408	1.6744	0.184391		1.67609	0.44935	1.67695	0.266018	1.67594	0.337066	1.67477	0.17315		1.67501	0.216527	1.67422	0.018607	1.67469	0.176604	1.67499	0.23111		1.67494	0.257247	1.67675	0.275381	1.6745	0.194898	1.6747	0.200913		1.6767	0.155878	1.67694	0.439116	1.67679	0.191653	1.67626	0.483846
1.67674	0.616059	1.67601	0.104491	1.67644	-0.134174	1.67606	0.184338		1.67776	0.449086	1.67861	0.265744	1.6776	0.336711	1.67643	0.17309		1.67667	0.216795	1.67588	0.017627	1.67635	0.176482	1.67666	0.231189		1.6766	0.257543	1.67841	0.275201	1.67616	0.193742	1.67636	0.20103		1.67837	0.156585	1.67861	0.438966	1.67846	0.191354	1.67793	0.483999
1.6784	0.615141	1.67767	0.104843	1.6781	-0.134445	1.67772	0.184051		1.67942	0.448692	1.68027	0.265187	1.67927	0.336213	1.67809	0.172963		1.67833	0.216806	1.67754	0.016702	1.67802	0.176474	1.67832	0.231394		1.67827	0.257815	1.68007	0.275102	1.67782	0.192581	1.67802	0.200985		1.68003	0.157026	1.68027	0.438844	1.68012	0.191102	1.67959	0.484268
1.68006	0.614	1.67933	0.105143	1.67977	-0.134921	1.67938	0.183559		1.68109	0.448211	1.68194	0.26439	1.68093	0.335465	1.67975	0.172724		1.67999	0.216617	1.6792	0.01576	1.67968	0.176638	1.67998	0.231617		1.67993	0.258058	1.68174	0.275054	1.67949	0.19149	1.67968	0.200839		1.68169	0.157212	1.68193	0.438776	1.68179	0.19096	1.68126	0.484624
1.68172	0.612822	1.681	0.105437	1.68143	-0.135526	1.68105	0.182979		1.68275	0.447782	1.6836	0.263494	1.68259	0.334515	1.68142	0.172444		1.68165	0.216203	1.68086	0.014729	1.68134	0.176938	1.68164	0.231834		1.68159	0.25818	1.6834	0.274967	1.68115	0.190474	1.68135	0.200749		1.68336	0.15706	1.6836	0.438678	1.68345	0.190925	1.68292	0.484908
1.68338	0.611677	1.68266	0.10577	1.68309	-0.136246	1.68271	0.182155		1.68441	0.447497	1.68527	0.26256	1.68426	0.333473	1.68308	0.172095		1.68332	0.215533	1.68253	0.013646	1.683	0.177299	1.68331	0.232041		1.68325	0.258182	1.68507	0.274944	1.68281	0.189556	1.68301	0.200763		1.68502	0.15661	1.68526	0.438576	1.68511	0.190945	1.68458	0.485052
1.68505	0.610473	1.68432	0.106073	1.68476	-0.137076	1.68437	0.181049		1.68608	0.447413	1.68693	0.261666	1.68592	0.332312	1.68474	0.171582		1.68498	0.214595	1.68419	0.012506	1.68467	0.177604	1.68497	0.232256		1.68492	0.258143	1.68673	0.274769	1.68447	0.18868	1.68467	0.200846		1.68669	0.156036	1.68693	0.438465	1.68678	0.191096	1.68625	0.485069
1.68671	0.609226	1.68598	0.106267	1.68642	-0.13793	1.68603	0.179729		1.68774	0.447503	1.6886	0.260896	1.68759	0.331108	1.6864	0.170997		1.68664	0.213417	1.68585	0.011379	1.68633	0.177839	1.68663	0.232512		1.68658	0.257976	1.68839	0.274505	1.68614	0.187837	1.68633	0.200904		1.68835	0.155449	1.68859	0.438211	1.68844	0.19129	1.68791	0.484884
1.68837	0.607992	1.68764	0.106365	1.68808	-0.138685	1.6877	0.178214		1.68941	0.447759	1.69026	0.260242	1.68925	0.329903	1.68806	0.17037		1.6883	0.212089	1.68751	0.010117	1.68799	0.177979	1.68829	0.232825		1.68824	0.257717	1.69006	0.274287	1.6878	0.187072	1.68799	0.20083		1.69002	0.154796	1.69026	0.437728	1.69011	0.191408	1.68958	0.48464
1.69003	0.606811	1.68931	0.106554	1.68974	-0.139313	1.68936	0.176568		1.69107	0.448146	1.69192	0.259613	1.69091	0.328687	1.68973	0.16954		1.68997	0.210679	1.68918	0.008784	1.68965	0.178012	1.68996	0.233141		1.6899	0.25738	1.69172	0.274122	1.68946	0.186356	1.68966	0.200628		1.69168	0.154126	1.69192	0.437092	1.69177	0.19145	1.69124	0.484338
1.6917	0.605727	1.69097	0.106888	1.6914	-0.139807	1.69102	0.174896		1.69274	0.448673	1.69359	0.258958	1.69258	0.327565	1.69139	0.168487		1.69163	0.209336	1.69084	0.007424	1.69132	0.177997	1.69162	0.233381		1.69156	0.256875	1.69339	0.273904	1.69112	0.185601	1.69132	0.200351		1.69334	0.153397	1.69358	0.436322	1.69343	0.191364	1.69291	0.484028
1.69336	0.604785	1.69263	0.107272	1.69307	-0.140194	1.69268	0.17333		1.6944	0.449245	1.69525	0.258333	1.69424	0.326517	1.69305	0.167276		1.69329	0.20815	1.6925	0.005986	1.69298	0.177979	1.69328	0.233492		1.69323	0.256209	1.69505	0.273535	1.69279	0.184746	1.69298	0.20007		1.69501	0.152648	1.69525	0.435389	1.6951	0.191164	1.69457	0.483711
1.69502	0.603939	1.69429	0.107679	1.69473	-0.140517	1.69435	0.172008		1.69606	0.449689	1.69692	0.25781	1.69591	0.325622	1.69471	0.166018		1.69495	0.207178	1.69416	0.004563	1.69464	0.177922	1.69494	0.23344		1.69489	0.255419	1.69671	0.273153	1.69445	0.183867	1.69464	0.199877		1.69667	0.152013	1.69691	0.434313	1.69676	0.190859	1.69623	0.483391
1.69668	0.603319	1.69596	0.108005	1.69639	-0.140773	1.69601	0.17099		1.69773	0.450043	1.69858	0.257374	1.69757	0.324959	1.69638	0.164746		1.69662	0.206341	1.69583	0.003261	1.6963	0.17789	1.6966	0.233277		1.69655	0.25452	1.69838	0.272632	1.69611	0.183068	1.69631	0.199929		1.69834	0.151475	1.69858	0.433207	1.69843	0.190449	1.6979	0.483082
1.69834	0.603046	1.69762	0.108269	1.69805	-0.140904	1.69767	0.170271		1.69939	0.450365	1.70025	0.25707	1.69924	0.324548	1.69804	0.163414		1.69828	0.205589	1.69749	0.001878	1.69796	0.177941	1.69827	0.233103		1.69822	0.253633	1.70004	0.272089	1.69777	0.182349	1.69797	0.200303		1.7	0.151112	1.70024	0.431978	1.70009	0.18998	1.69956	0.482717
1.70001	0.603157	1.69928	0.1085	1.69972	-0.14086	1.69933	0.169828		1.70106	0.450624	1.70191	0.256916	1.7009	0.324478	1.6997	0.162087		1.69994	0.204887	1.69915	0.00043	1.69963	0.177979	1.69993	0.232934		1.69988	0.252764	1.70171	0.271666	1.69944	0.181592	1.69963	0.200938		1.70166	0.150675	1.70191	0.430586	1.70175	0.189504	1.70123	0.4823
1.70167	0.603571	1.70094	0.10857	1.70138	-0.140675	1.701	0.169558		1.70272	0.450841	1.70357	0.257059	1.70257	0.324698	1.70136	0.160801		1.7016	0.204229	1.70081	-0.001108	1.70129	0.17803	1.70159	0.23275		1.70154	0.251963	1.70337	0.271305	1.7011	0.180785	1.70129	0.201714		1.70333	0.150345	1.70357	0.429065	1.70342	0.188998	1.70289	0.481805
1.70333	0.604211	1.70261	0.108442	1.70304	-0.140372	1.70266	0.169428		1.70439	0.451014	1.70524	0.257443	1.70423	0.325043	1.70303	0.159537		1.70327	0.203647	1.70248	-0.002483	1.70295	0.178089	1.70325	0.232609		1.7032	0.251344	1.70503	0.271064	1.70276	0.180072	1.70296	0.2024		1.70499	0.150074	1.70523	0.427497	1.70508	0.18855	1.70456	0.481408
1.705	0.605073	1.70427	0.108172	1.7047	-0.139981	1.70432	0.16943		1.70605	0.451106	1.7069	0.25789	1.70589	0.325491	1.70469	0.158324		1.70493	0.203138	1.70414	-0.003586	1.70461	0.178202	1.70492	0.232607		1.70486	0.250854	1.7067	0.270897	1.70442	0.179385	1.70462	0.202894		1.70666	0.149934	1.7069	0.425953	1.70675	0.18811	1.70622	0.481076
1.70666	0.606043	1.70593	0.107818	1.70637	-0.139467	1.70598	0.169502		1.70771	0.451124	1.70857	0.258289	1.70756	0.326012	1.70635	0.157135		1.70659	0.202709	1.7058	-0.004573	1.70628	0.178372	1.70658	0.232629		1.70653	0.250481	1.70836	0.27089	1.70609	0.178684	1.70628	0.203223		1.70832	0.149804	1.70856	0.424574	1.70841	0.187645	1.70788	0.480764
1.70832	0.607049	1.70759	0.107416	1.70803	-0.138852	1.70765	0.169602		1.70938	0.451176	1.71023	0.258771	1.70922	0.326657	1.70801	0.155923		1.70825	0.202291	1.70746	-0.005252	1.70794	0.178561	1.70824	0.232629		1.70819	0.250205	1.71003	0.271001	1.70775	0.177882	1.70794	0.203525		1.70999	0.149702	1.71023	0.423328	1.71008	0.187081	1.70955	0.480405
1.70998	0.607942	1.70925	0.106948	1.70969	-0.138306	1.70931	0.169738		1.71104	0.45129	1.71189	0.259329	1.71089	0.327383	1.70968	0.154721		1.70992	0.201846	1.70913	-0.005666	1.7096	0.178781	1.7099	0.23268		1.70985	0.249984	1.71169	0.271072	1.70941	0.177034	1.70961	0.203781		1.71165	0.149578	1.71189	0.422228	1.71174	0.186394	1.71121	0.48002
1.71164	0.608603	1.71092	0.106329	1.71135	-0.137916	1.71097	0.16992		1.71271	0.451471	1.71356	0.260004	1.71255	0.32815	1.71134	0.153546		1.71158	0.20136	1.71079	-0.005968	1.71126	0.179039	1.71157	0.232802		1.71151	0.249792	1.71335	0.271157	1.71107	0.17621	1.71127	0.204024		1.71331	0.149431	1.71355	0.421304	1.71341	0.185618	1.71288	0.479575
1.71331	0.609105	1.71258	0.105624	1.71301	-0.137706	1.71263	0.17008		1.71437	0.451667	1.71522	0.260774	1.71421	0.32891	1.713	0.152431		1.71324	0.200831	1.71245	-0.006218	1.71293	0.179368	1.71323	0.232926		1.71318	0.249637	1.71502	0.271277	1.71273	0.175322	1.71293	0.204236		1.71498	0.149176	1.71522	0.420511	1.71507	0.184696	1.71454	0.479091
1.71497	0.609538	1.71424	0.104849	1.71468	-0.137659	1.71429	0.170156		1.71603	0.451813	1.71689	0.261494	1.71588	0.329585	1.71466	0.151388		1.7149	0.20019	1.71411	-0.006424	1.71459	0.179754	1.71489	0.233112		1.71484	0.249596	1.71668	0.271567	1.7144	0.174338	1.71459	0.204448		1.71664	0.148784	1.71688	0.419874	1.71673	0.183821	1.7162	0.478597
1.71663	0.609905	1.71591	0.103961	1.71634	-0.137742	1.71596	0.170115		1.7177	0.452059	1.71855	0.26208	1.71754	0.330088	1.71633	0.150426		1.71656	0.19937	1.71578	-0.006648	1.71625	0.180163	1.71655	0.23337		1.7165	0.249688	1.71835	0.271926	1.71606	0.173211	1.71626	0.204595		1.71831	0.148377	1.71855	0.41945	1.7184	0.183032	1.71787	0.478123
1.71829	0.610229	1.71757	0.103031	1.718	-0.137942	1.71762	0.169927		1.71936	0.452385	1.72022	0.26256	1.71921	0.330357	1.71799	0.149533		1.71823	0.198437	1.71744	-0.006958	1.71791	0.180591	1.71822	0.23365		1.71816	0.249948	1.72001	0.272442	1.71772	0.172012	1.71792	0.204621		1.71997	0.147936	1.72021	0.419201	1.72006	0.182449	1.71953	0.47776
1.71996	0.610498	1.71923	0.101987	1.71966	-0.138263	1.71928	0.169692		1.72103	0.452752	1.72188	0.262933	1.72087	0.330312	1.71965	0.148652		1.71989	0.19745	1.7191	-0.00715	1.71958	0.181013	1.71988	0.233932		1.71983	0.250333	1.72167	0.273075	1.71938	0.170775	1.71958	0.204505		1.72164	0.147416	1.72188	0.419176	1.72173	0.182066	1.7212	0.477614
1.72162	0.610726	1.72089	0.100909	1.72133	-0.138721	1.72094	0.169455		1.72269	0.453286	1.72355	0.263196	1.72254	0.330004	1.72131	0.147791		1.72155	0.196469	1.72076	-0.007298	1.72124	0.181412	1.72154	0.234144		1.72149	0.250738	1.72334	0.273815	1.72105	0.169598	1.72124	0.20413		1.7233	0.146648	1.72354	0.419402	1.72339	0.181824	1.72286	0.477694
1.72328	0.610896	1.72255	0.099777	1.72299	-0.139302	1.72261	0.169181		1.72436	0.453892	1.72521	0.263193	1.7242	0.32954	1.72297	0.14707		1.72321	0.195547	1.72243	-0.007547	1.7229	0.181779	1.7232	0.234228		1.72315	0.251135	1.725	0.274634	1.72271	0.168459	1.7229	0.20359		1.72496	0.145813	1.7252	0.419871	1.72505	0.181641	1.72453	0.477867
1.72494	0.610988	1.72422	0.098512	1.72465	-0.139969	1.72427	0.168885		1.72602	0.454484	1.72687	0.26291	1.72586	0.32905	1.72464	0.146613		1.72488	0.194712	1.72409	-0.008022	1.72456	0.182075	1.72487	0.234144		1.72481	0.251455	1.72667	0.275419	1.72437	0.167342	1.72457	0.202991		1.72663	0.144905	1.72687	0.420549	1.72672	0.181488	1.72619	0.477985
1.72661	0.611052	1.72588	0.097331	1.72631	-0.140701	1.72593	0.168632		1.72768	0.455077	1.72854	0.262488	1.72753	0.328539	1.7263	0.146467		1.72654	0.193923	1.72575	-0.00876	1.72623	0.182248	1.72653	0.233888		1.72647	0.251585	1.72833	0.276153	1.72603	0.16638	1.72623	0.202314		1.72829	0.143797	1.72853	0.421351	1.72838	0.181371	1.72785	0.47809
1.72827	0.611151	1.72754	0.096393	1.72798	-0.14154	1.72759	0.168507		1.72935	0.45554	1.7302	0.262057	1.72919	0.328059	1.72796	0.146584		1.7282	0.193226	1.72741	-0.009612	1.72789	0.182332	1.72819	0.233518		1.72814	0.251488	1.72999	0.276773	1.7277	0.165603	1.72789	0.201504		1.72996	0.142669	1.7302	0.422146	1.73005	0.181312	1.72952	0.478268
1.72993	0.611226	1.7292	0.095611	1.72964	-0.14245	1.72926	0.16844		1.73101	0.455744	1.73187	0.261523	1.73086	0.327666	1.72962	0.14687		1.72986	0.192725	1.72907	-0.010585	1.72955	0.182295	1.72985	0.233036		1.7298	0.251139	1.73166	0.277224	1.72936	0.164979	1.72955	0.200654		1.73162	0.141531	1.73186	0.422862	1.73171	0.181278	1.73118	0.478441
1.73159	0.611291	1.73087	0.094936	1.7313	-0.143347	1.73092	0.168468		1.73268	0.455818	1.73353	0.260912	1.73252	0.327466	1.73129	0.147316		1.73153	0.192441	1.73074	-0.011641	1.73121	0.182109	1.73151	0.232411		1.73146	0.250645	1.73332	0.277537	1.73102	0.164362	1.73122	0.19987		1.73328	0.140644	1.73352	0.423478	1.73338	0.181299	1.73285	0.478552
1.73325	0.611364	1.73253	0.094405	1.73296	-0.144112	1.73258	0.168591		1.73434	0.455747	1.73519	0.260119	1.73419	0.327441	1.73295	0.147958		1.73319	0.192246	1.7324	-0.012684	1.73287	0.181906	1.73318	0.231753		1.73313	0.250096	1.73499	0.277729	1.73268	0.163796	1.73288	0.199177		1.73495	0.140029	1.73519	0.423944	1.73504	0.181441	1.73451	0.478595
1.73492	0.611428	1.73419	0.094099	1.73463	-0.144692	1.73424	0.168798		1.73601	0.45567	1.73686	0.259158	1.73585	0.327675	1.73461	0.1488		1.73485	0.192043	1.73406	-0.013576	1.73454	0.18177	1.73484	0.231133		1.73479	0.249438	1.73665	0.277842	1.73435	0.163443	1.73454	0.198554		1.73661	0.139609	1.73685	0.424258	1.7367	0.181545	1.73618	0.478645
1.73658	0.611457	1.73585	0.094043	1.73629	-0.145067	1.73591	0.169059		1.73767	0.455513	1.73852	0.258203	1.73751	0.328154	1.73627	0.149777		1.73651	0.191817	1.73572	-0.014337	1.7362	0.181656	1.7365	0.230447		1.73645	0.248664	1.73831	0.277803	1.73601	0.163356	1.7362	0.197933		1.73828	0.139287	1.73852	0.424448	1.73837	0.181617	1.73784	0.478536
1.73824	0.61144	1.73752	0.09423	1.73795	-0.145176	1.73757	0.169386		1.73933	0.455311	1.74019	0.257333	1.73918	0.328893	1.73794	0.15083		1.73818	0.191578	1.73739	-0.014906	1.73786	0.181514	1.73816	0.229672		1.73811	0.247842	1.73998	0.277692	1.73767	0.16356	1.73787	0.197261		1.73994	0.139007	1.74018	0.424572	1.74003	0.181669	1.7395	0.478227
1.7399	0.611337	1.73918	0.09468	1.73961	-0.145106	1.73923	0.169719		1.741	0.455061	1.74185	0.256449	1.74084	0.329843	1.7396	0.151911		1.73984	0.191321	1.73905	-0.015298	1.73952	0.18138	1.73983	0.228893		1.73977	0.247014	1.74164	0.277435	1.73933	0.163946	1.73953	0.196566		1.74161	0.138872	1.74185	0.42474	1.7417	0.181503	1.74117	0.477691
1.74157	0.611171	1.74084	0.095325	1.74128	-0.144937	1.74089	0.169995		1.74266	0.454583	1.74351	0.255583	1.74251	0.330951	1.74126	0.153023		1.7415	0.191098	1.74071	-0.015582	1.74119	0.181224	1.74149	0.228104		1.74144	0.246172	1.74331	0.277069	1.741	0.16438	1.74119	0.195979		1.74327	0.138952	1.74351	0.424978	1.74336	0.181275	1.74283	0.476884
1.74323	0.610885	1.7425	0.096114	1.74294	-0.144708	1.74256	0.170309		1.74433	0.453946	1.74518	0.254684	1.74417	0.332122	1.74292	0.154105		1.74316	0.190855	1.74237	-0.015637	1.74285	0.180959	1.74315	0.227341		1.7431	0.245379	1.74497	0.276592	1.74266	0.164821	1.74285	0.195583		1.74493	0.139282	1.74517	0.425212	1.74503	0.180915	1.7445	0.475955
1.74489	0.610372	1.74416	0.097048	1.7446	-0.14447	1.74422	0.170722		1.74599	0.453148	1.74684	0.254006	1.74584	0.333243	1.74459	0.155014		1.74483	0.190595	1.74404	-0.015479	1.74451	0.180526	1.74481	0.226604		1.74476	0.244613	1.74663	0.276056	1.74432	0.165254	1.74452	0.195383		1.7466	0.139655	1.74684	0.425405	1.74669	0.180429	1.74616	0.475041
1.74655	0.609689	1.74583	0.098026	1.74626	-0.144319	1.74588	0.171296		1.74766	0.452115	1.74851	0.253424	1.7475	0.334245	1.74625	0.155627		1.74649	0.190399	1.7457	-0.015178	1.74618	0.179918	1.74648	0.225961		1.74642	0.243948	1.7483	0.275511	1.74598	0.165531	1.74618	0.195368		1.74826	0.140107	1.7485	0.425564	1.74835	0.179815	1.74782	0.474199
1.74822	0.608872	1.74749	0.09887	1.74793	-0.144239	1.74754	0.171974		1.74932	0.450956	1.75017	0.252814	1.74916	0.33513	1.74791	0.155954		1.74815	0.190271	1.74736	-0.014807	1.74784	0.17909	1.74814	0.225476		1.74809	0.243476	1.74996	0.275058	1.74764	0.165542	1.74784	0.19561		1.74993	0.140527	1.75017	0.42572	1.75002	0.179125	1.74949	0.473336
1.74988	0.607989	1.74915	0.099507	1.74959	-0.144268	1.7492	0.172712		1.75098	0.449699	1.75184	0.252112	1.75083	0.335877	1.74957	0.156132		1.74981	0.190087	1.74902	-0.014469	1.7495	0.178189	1.7498	0.225108		1.74975	0.24333	1.75163	0.274617	1.74931	0.165387	1.7495	0.196027		1.75159	0.140985	1.75183	0.425719	1.75168	0.178548	1.75115	0.472419
1.75154	0.607192	1.75082	0.099949	1.75125	-0.144494	1.75087	0.173461		1.75265	0.448428	1.7535	0.251419	1.75249	0.336356	1.75124	0.15619		1.75147	0.189839	1.75069	-0.01405	1.75116	0.177303	1.75146	0.224774		1.75141	0.243525	1.75329	0.274131	1.75097	0.165154	1.75117	0.196515		1.75326	0.141306	1.7535	0.425747	1.75335	0.178119	1.75282	0.471486
1.7532	0.606546	1.75248	0.100228	1.75291	-0.144784	1.75253	0.174076		1.75431	0.447142	1.75517	0.250733	1.75416	0.336586	1.7529	0.156088		1.75314	0.189585	1.75235	-0.013706	1.75282	0.17645	1.75313	0.224432		1.75307	0.243885	1.75495	0.273626	1.75263	0.164954	1.75283	0.196955		1.75492	0.14157	1.75516	0.425757	1.75501	0.177875	1.75448	0.470517
1.75487	0.606036	1.75414	0.100307	1.75457	-0.145153	1.75419	0.17445		1.75598	0.445828	1.75683	0.25018	1.75582	0.336566	1.75456	0.155742		1.7548	0.1894	1.75401	-0.013526	1.75449	0.175524	1.75479	0.224033		1.75474	0.244331	1.75662	0.27316	1.75429	0.164827	1.75449	0.197294		1.75658	0.141827	1.75682	0.425744	1.75667	0.177877	1.75615	0.469453
1.75653	0.605692	1.7558	0.10012	1.75624	-0.145552	1.75585	0.174543		1.75764	0.444601	1.75849	0.249783	1.75748	0.336273	1.75622	0.155098		1.75646	0.189409	1.75567	-0.013444	1.75615	0.174448	1.75645	0.22352		1.7564	0.24491	1.75828	0.272711	1.75596	0.164735	1.75615	0.197706		1.75825	0.142132	1.75849	0.425624	1.75834	0.178108	1.75781	0.468324
1.75819	0.605502	1.75746	0.099557	1.7579	-0.14594	1.75752	0.174482		1.7593	0.443406	1.76016	0.249553	1.75915	0.335774	1.75788	0.154281		1.75812	0.189536	1.75734	-0.01351	1.75781	0.173379	1.75811	0.222915		1.75806	0.245592	1.75995	0.272351	1.75762	0.164725	1.75781	0.198011		1.75991	0.142584	1.76015	0.42543	1.76	0.178337	1.75947	0.467323
1.75985	0.605378	1.75913	0.098549	1.75956	-0.146322	1.75918	0.174379		1.76097	0.442243	1.76182	0.249566	1.76081	0.335036	1.75955	0.153482		1.75979	0.189806	1.759	-0.013786	1.75947	0.172388	1.75978	0.222189		1.75972	0.246267	1.76161	0.272123	1.75928	0.164813	1.75948	0.198214		1.76158	0.142982	1.76182	0.42514	1.76167	0.178535	1.76114	0.466454
1.76151	0.605256	1.76079	0.097248	1.76123	-0.146668	1.76084	0.174281		1.76263	0.441214	1.76349	0.25	1.76248	0.334059	1.76121	0.152825		1.76145	0.19021	1.76066	-0.014156	1.76114	0.171492	1.76144	0.221412		1.76138	0.246851	1.76327	0.271994	1.76094	0.165023	1.76114	0.198286		1.76324	0.14339	1.76348	0.424578	1.76333	0.178789	1.7628	0.465779
1.76318	0.605169	1.76245	0.095728	1.76289	-0.146929	1.7625	0.174194		1.7643	0.440339	1.76515	0.250767	1.76414	0.332953	1.76287	0.152299		1.76311	0.190678	1.76232	-0.014625	1.7628	0.170755	1.7631	0.220746		1.76305	0.247358	1.76494	0.271809	1.76261	0.165359	1.7628	0.198261		1.7649	0.143868	1.76514	0.423838	1.765	0.17897	1.76447	0.465237
1.76484	0.605219	1.76411	0.093989	1.76455	-0.147112	1.76416	0.174028		1.76596	0.439558	1.76681	0.251686	1.76581	0.331841	1.76453	0.151902		1.76477	0.191171	1.76398	-0.015162	1.76446	0.170345	1.76476	0.220296		1.76471	0.247836	1.7666	0.271748	1.76427	0.165784	1.76446	0.198117		1.76657	0.144216	1.76681	0.42302	1.76666	0.179129	1.76613	0.464772
1.7665	0.605384	1.76578	0.092092	1.76621	-0.147263	1.76583	0.173638		1.76763	0.43884	1.76848	0.25276	1.76747	0.330785	1.7662	0.151653		1.76644	0.191629	1.76565	-0.015756	1.76612	0.170234	1.76642	0.220022		1.76637	0.248222	1.76827	0.271759	1.76593	0.166289	1.76613	0.197831		1.76823	0.144536	1.76847	0.422164	1.76832	0.179484	1.7678	0.464344
1.76816	0.605559	1.76744	0.090187	1.76787	-0.147403	1.76749	0.173026		1.76929	0.438301	1.77014	0.253977	1.76913	0.329765	1.76786	0.151599		1.7681	0.192059	1.76731	-0.016378	1.76779	0.170413	1.76809	0.219843		1.76804	0.248525	1.76993	0.271706	1.76759	0.166905	1.76779	0.197554		1.7699	0.144865	1.77014	0.42133	1.76999	0.180026	1.76946	0.464003
1.76983	0.605749	1.7691	0.088338	1.76954	-0.147557	1.76915	0.172304		1.77096	0.437954	1.77181	0.255262	1.7708	0.328791	1.76952	0.151688		1.76976	0.192496	1.76897	-0.016939	1.76945	0.170776	1.76975	0.219775		1.7697	0.248715	1.77159	0.271686	1.76926	0.167622	1.76945	0.197336		1.77156	0.145138	1.7718	0.420678	1.77165	0.180637	1.77112	0.46373
1.77149	0.606038	1.77076	0.086487	1.7712	-0.147634	1.77082	0.171572		1.77262	0.437758	1.77347	0.25652	1.77246	0.327931	1.77118	0.151829		1.77142	0.192938	1.77063	-0.017505	1.77111	0.171212	1.77141	0.219945		1.77136	0.248778	1.77326	0.271787	1.77092	0.168338	1.77111	0.197246		1.77323	0.145238	1.77347	0.42027	1.77332	0.18123	1.77279	0.46351
1.77315	0.606435	1.77243	0.084666	1.77286	-0.147623	1.77248	0.170832		1.77428	0.437595	1.77513	0.257644	1.77413	0.327282	1.77285	0.151916		1.77309	0.193303	1.7723	-0.018095	1.77277	0.171594	1.77307	0.220377		1.77302	0.248778	1.77492	0.27193	1.77258	0.169047	1.77278	0.197365		1.77489	0.145171	1.77513	0.41995	1.77498	0.181752	1.77445	0.463366
1.77481	0.606828	1.77409	0.083022	1.77452	-0.147591	1.77414	0.170129		1.77595	0.437441	1.7768	0.258532	1.77579	0.326829	1.77451	0.152065		1.77475	0.193573	1.77396	-0.018412	1.77443	0.171904	1.77474	0.221034		1.77469	0.248759	1.77659	0.27202	1.77424	0.16976	1.77444	0.197648		1.77655	0.144994	1.77679	0.41967	1.77665	0.182074	1.77612	0.463319
1.77648	0.607162	1.77575	0.081486	1.77619	-0.1476	1.7758	0.169541		1.77761	0.437333	1.77846	0.25923	1.77746	0.326566	1.77617	0.152351		1.77641	0.193804	1.77562	-0.018565	1.7761	0.172138	1.7764	0.221799		1.77635	0.248723	1.77825	0.272075	1.77591	0.17041	1.7761	0.197946		1.77822	0.144793	1.77846	0.419418	1.77831	0.182302	1.77778	0.46344
1.77814	0.607434	1.77741	0.080007	1.77785	-0.147709	1.77746	0.169119		1.77928	0.437189	1.78013	0.259841	1.77912	0.326443	1.77783	0.152732		1.77807	0.193961	1.77729	-0.018547	1.77776	0.17229	1.77806	0.222547		1.77801	0.248651	1.77991	0.271971	1.77757	0.170966	1.77776	0.198253		1.77988	0.144402	1.78012	0.419131	1.77997	0.182573	1.77944	0.463713
1.7798	0.607642	1.77907	0.078823	1.77951	-0.148035	1.77913	0.168695		1.78094	0.437027	1.78179	0.26015	1.78078	0.326383	1.7795	0.153113		1.77974	0.194021	1.77895	-0.018281	1.77942	0.172317	1.77972	0.223203		1.77967	0.248517	1.78158	0.271624	1.77923	0.171378	1.77943	0.198692		1.78155	0.143959	1.78179	0.418765	1.78164	0.18285	1.78111	0.4641
1.78146	0.607791	1.78074	0.077959	1.78117	-0.148578	1.78079	0.168162		1.7826	0.436843	1.78346	0.260191	1.78245	0.326432	1.78116	0.153373		1.7814	0.19393	1.78061	-0.017792	1.78109	0.172204	1.78138	0.223682		1.78133	0.248366	1.78324	0.271227	1.78089	0.171619	1.78109	0.199275		1.78321	0.143461	1.78345	0.418278	1.7833	0.183109	1.78277	0.464637
1.78313	0.607901	1.7824	0.0773	1.78284	-0.149277	1.78245	0.167551		1.78427	0.436626	1.78512	0.259833	1.78411	0.326523	1.78282	0.153456		1.78306	0.193679	1.78227	-0.017199	1.78275	0.172049	1.78305	0.223923		1.783	0.248277	1.78491	0.270807	1.78255	0.171732	1.78275	0.200023		1.78487	0.142879	1.78512	0.417741	1.78497	0.183377	1.78444	0.465189
1.78479	0.607983	1.78406	0.076799	1.7845	-0.150112	1.78411	0.16693		1.78593	0.436486	1.78679	0.259246	1.78578	0.326547	1.78448	0.153344		1.78472	0.19338	1.78393	-0.016555	1.78441	0.171775	1.78471	0.223922		1.78466	0.2483	1.78657	0.270347	1.78422	0.171721	1.78441	0.200834		1.78654	0.142226	1.78678	0.417068	1.78663	0.183613	1.7861	0.465771
1.78645	0.607987	1.78573	0.076433	1.78616	-0.151011	1.78578	0.166432		1.7876	0.436432	1.78845	0.258458	1.78744	0.326534	1.78615	0.15308		1.78638	0.193017	1.7856	-0.016004	1.78607	0.171391	1.78637	0.223758		1.78632	0.248423	1.78823	0.269883	1.78588	0.17162	1.78608	0.201679		1.7882	0.141694	1.78844	0.416106	1.78829	0.183812	1.78777	0.466404
1.78811	0.607992	1.78739	0.076209	1.78782	-0.151915	1.78744	0.166084		1.78926	0.436465	1.79011	0.257678	1.78911	0.326414	1.78781	0.152695		1.78805	0.192621	1.78726	-0.015551	1.78773	0.170998	1.78804	0.223465		1.78798	0.248619	1.7899	0.269529	1.78754	0.171448	1.78774	0.202496		1.78987	0.141195	1.79011	0.414854	1.78996	0.183755	1.78943	0.467113
1.78977	0.60816	1.78905	0.076078	1.78948	-0.152714	1.7891	0.165731		1.79093	0.436537	1.79178	0.25695	1.79077	0.326295	1.78947	0.152249		1.78971	0.19219	1.78892	-0.015241	1.7894	0.170703	1.7897	0.223082		1.78965	0.248878	1.79156	0.269347	1.7892	0.171211	1.7894	0.203193		1.79153	0.140694	1.79177	0.413362	1.79162	0.18349	1.79109	0.467683
1.79144	0.608371	1.79071	0.07613	1.79115	-0.15333	1.79076	0.165281		1.79259	0.436575	1.79344	0.256282	1.79243	0.326241	1.79113	0.151796		1.79137	0.19171	1.79058	-0.015101	1.79106	0.170473	1.79136	0.222633		1.79131	0.249064	1.79323	0.269136	1.79087	0.17091	1.79106	0.203692		1.7932	0.14027	1.79344	0.411638	1.79329	0.183113	1.79276	0.468167
1.7931	0.608517	1.79237	0.076471	1.79281	-0.153795	1.79242	0.164811		1.79425	0.436542	1.79511	0.255776	1.7941	0.32616	1.79279	0.151445		1.79303	0.191131	1.79225	-0.014944	1.79272	0.170341	1.79302	0.222045		1.79297	0.249058	1.79489	0.268993	1.79253	0.170521	1.79273	0.203963		1.79486	0.140072	1.7951	0.409706	1.79495	0.18263	1.79442	0.468491
1.79476	0.608674	1.79404	0.077048	1.79447	-0.15415	1.79409	0.164375		1.79592	0.436691	1.79677	0.255513	1.79576	0.3261	1.79446	0.15121		1.7947	0.190399	1.79391	-0.014831	1.79438	0.170232	1.79468	0.221289		1.79463	0.248937	1.79655	0.268905	1.79419	0.17006	1.79439	0.20391		1.79652	0.139893	1.79676	0.407702	1.79662	0.182121	1.79609	0.46873
1.79642	0.608929	1.7957	0.077663	1.79614	-0.15446	1.79575	0.164034		1.79758	0.436915	1.79843	0.255384	1.79743	0.326124	1.79612	0.151047		1.79636	0.189532	1.79557	-0.01471	1.79605	0.170099	1.79635	0.220348		1.7963	0.248725	1.79822	0.268845	1.79585	0.16951	1.79605	0.203533		1.79819	0.139722	1.79843	0.405797	1.79828	0.181565	1.79775	0.46899
1.79809	0.609447	1.79736	0.078175	1.7978	-0.154743	1.79741	0.163825		1.79925	0.437286	1.8001	0.255237	1.79909	0.326224	1.79778	0.15095		1.79802	0.188614	1.79723	-0.014738	1.79771	0.169955	1.79801	0.21934		1.79796	0.248402	1.79988	0.268686	1.79752	0.168872	1.79771	0.202959		1.79985	0.139512	1.80009	0.404056	1.79994	0.180883	1.79941	0.469167
1.79975	0.610563	1.79902	0.078505	1.79946	-0.15504	1.79907	0.163709		1.80091	0.437792	1.80176	0.255102	1.80076	0.326459	1.79944	0.15092		1.79968	0.187749	1.7989	-0.014746	1.79937	0.16975	1.79967	0.218428		1.79962	0.248057	1.80155	0.268611	1.79918	0.168165	1.79937	0.202115		1.80152	0.139304	1.80176	0.402468	1.80161	0.180167	1.80108	0.469255
1.80141	0.612557	1.80069	0.078593	1.80112	-0.155368	1.80074	0.163793		1.80258	0.438387	1.80343	0.255021	1.80242	0.326795	1.80111	0.150966		1.80135	0.186992	1.80056	-0.014839	1.80103	0.169453	1.80133	0.217583		1.80128	0.24767	1.80321	0.2685	1.80084	0.167444	1.80104	0.200927		1.80318	0.139134	1.80342	0.400926	1.80327	0.179559	1.80274	0.46929
1.80307	0.615615	1.80235	0.078347	1.80278	-0.155758	1.8024	0.164077		1.80424	0.439084	1.80509	0.254989	1.80408	0.327132	1.80277	0.151138		1.80301	0.186382	1.80222	-0.015016	1.8027	0.169054	1.803	0.216791		1.80295	0.24724	1.80488	0.268369	1.8025	0.166784	1.8027	0.199522		1.80485	0.13898	1.80509	0.399609	1.80494	0.178995	1.80441	0.469334
1.80474	0.619752	1.80401	0.077823	1.80445	-0.156172	1.80406	0.164427		1.80591	0.439866	1.80676	0.255088	1.80575	0.327463	1.80443	0.151443		1.80467	0.185961	1.80388	-0.015269	1.80436	0.168458	1.80466	0.216069		1.80461	0.246795	1.80654	0.268286	1.80417	0.166182	1.80436	0.198029		1.80651	0.138728	1.80675	0.398426	1.8066	0.17831	1.80607	0.469179
1.8064	0.6247	1.80567	0.077065	1.80611	-0.156663	1.80572	0.164766		1.80757	0.44075	1.80842	0.255224	1.80741	0.327853	1.80609	0.151909		1.80633	0.185728	1.80555	-0.015569	1.80602	0.167696	1.80632	0.215309		1.80627	0.246287	1.8082	0.268218	1.80583	0.165605	1.80602	0.196543		1.80817	0.138405	1.80841	0.397498	1.80827	0.17761	1.80774	0.468705
1.80806	0.630035	1.80733	0.076123	1.80777	-0.157239	1.80739	0.165018		1.80923	0.44166	1.81008	0.25537	1.80908	0.328262	1.80776	0.152537		1.808	0.185599	1.80721	-0.015845	1.80768	0.16683	1.80798	0.214421		1.80793	0.24578	1.80987	0.268051	1.80749	0.165151	1.80769	0.195057		1.80984	0.137827	1.81008	0.396851	1.80993	0.176834	1.8094	0.467926
1.80972	0.635266	1.809	0.075035	1.80943	-0.157852	1.80905	0.16514		1.8109	0.442569	1.81175	0.255487	1.81074	0.328676	1.80942	0.153311		1.80966	0.185431	1.80887	-0.016169	1.80934	0.165826	1.80965	0.213452		1.8096	0.245298	1.81153	0.267726	1.80915	0.16493	1.80935	0.193613		1.8115	0.137205	1.81174	0.39633	1.81159	0.175984	1.81106	0.466979
1.81139	0.64004	1.81066	0.073782	1.8111	-0.158697	1.81071	0.165038		1.81256	0.443495	1.81341	0.255624	1.81241	0.329098	1.81108	0.154137		1.81132	0.185221	1.81053	-0.016421	1.81101	0.164729	1.81131	0.212424		1.81126	0.244864	1.81319	0.267215	1.81081	0.164919	1.81101	0.192171		1.81317	0.136563	1.81341	0.395944	1.81326	0.175199	1.81273	0.465873
1.81305	0.644265	1.81232	0.0724	1.81276	-0.159681	1.81237	0.164738		1.81423	0.444466	1.81508	0.255675	1.81407	0.329557	1.81274	0.155035		1.81298	0.185003	1.8122	-0.016875	1.81267	0.163575	1.81297	0.211344		1.81292	0.244507	1.81486	0.266578	1.81248	0.165088	1.81268	0.190699		1.81483	0.135807	1.81507	0.395586	1.81492	0.174537	1.81439	0.464594
1.81471	0.647832	1.81398	0.070975	1.81442	-0.160783	1.81404	0.164291		1.81589	0.445398	1.81674	0.255637	1.81573	0.33004	1.81441	0.155935		1.81465	0.184754	1.81386	-0.01745	1.81433	0.162401	1.81463	0.2103		1.81458	0.244103	1.81652	0.265698	1.81414	0.165416	1.81434	0.189236		1.81649	0.135094	1.81673	0.395286	1.81659	0.173865	1.81606	0.463183
1.81637	0.650657	1.81565	0.069518	1.81608	-0.161885	1.8157	0.163663		1.81755	0.44614	1.8184	0.255446	1.8174	0.33045	1.81607	0.156784		1.81631	0.18448	1.81552	-0.018266	1.816	0.161296	1.81629	0.209197		1.81624	0.24371	1.81819	0.26468	1.8158	0.165835	1.816	0.187863		1.81816	0.134484	1.8184	0.394971	1.81825	0.173473	1.81772	0.461621
1.81804	0.652612	1.81731	0.06814	1.81775	-0.16289	1.81736	0.162854		1.81922	0.446795	1.82007	0.255282	1.81906	0.330669	1.81773	0.15754		1.81797	0.184143	1.81718	-0.019264	1.81766	0.16027	1.81796	0.208069		1.81791	0.243348	1.81985	0.263557	1.81746	0.166342	1.81766	0.186649		1.81982	0.133985	1.82006	0.394576	1.81991	0.173219	1.81939	0.459996
1.8197	0.653444	1.81897	0.067055	1.81941	-0.163654	1.81902	0.161907		1.82088	0.447338	1.82173	0.255148	1.82073	0.330678	1.81939	0.158068		1.81963	0.18375	1.81885	-0.02041	1.81932	0.159432	1.81962	0.206962		1.81957	0.243012	1.82151	0.262414	1.81913	0.166882	1.81932	0.185681		1.82149	0.133558	1.82173	0.394182	1.82158	0.173161	1.82105	0.458303
1.82136	0.653029	1.82063	0.066302	1.82107	-0.164263	1.82069	0.160895		1.82255	0.447713	1.8234	0.255026	1.82239	0.33047	1.82106	0.15835		1.8213	0.183308	1.82051	-0.021718	1.82098	0.158755	1.82128	0.205853		1.82123	0.242715	1.82318	0.261219	1.82079	0.167328	1.82099	0.184984		1.82315	0.133189	1.82339	0.393886	1.82324	0.173135	1.82271	0.456415
1.82302	0.651208	1.8223	0.06594	1.82273	-0.164725	1.82235	0.159814		1.82421	0.447935	1.82506	0.255011	1.82405	0.330139	1.82272	0.158426		1.82296	0.182814	1.82217	-0.023193	1.82264	0.158267	1.82295	0.204881		1.82289	0.242545	1.82484	0.260043	1.82245	0.167645	1.82265	0.184462		1.82482	0.132807	1.82506	0.39366	1.82491	0.173082	1.82438	0.454389
1.82468	0.647908	1.82396	0.065999	1.82439	-0.165102	1.82401	0.158608		1.82588	0.447979	1.82672	0.255018	1.82572	0.32978	1.82438	0.158183		1.82462	0.182299	1.82383	-0.02471	1.82431	0.158034	1.82461	0.204078		1.82456	0.242408	1.82651	0.258941	1.82411	0.167832	1.82431	0.184102		1.82648	0.132488	1.82672	0.393472	1.82657	0.17311	1.82604	0.452385
1.82635	0.643376	1.82562	0.066449	1.82606	-0.16538	1.82567	0.157294		1.82754	0.447829	1.82839	0.255092	1.82738	0.329452	1.82604	0.157654		1.82628	0.181707	1.8255	-0.026138	1.82597	0.15806	1.82627	0.203445		1.82622	0.242255	1.82817	0.257939	1.82578	0.167914	1.82597	0.183781		1.82814	0.132215	1.82838	0.393405	1.82824	0.173312	1.82771	0.450659
1.82801	0.638065	1.82728	0.067202	1.82772	-0.165605	1.82733	0.155974		1.8292	0.447531	1.83005	0.255331	1.82905	0.329177	1.8277	0.156885		1.82794	0.181062	1.82716	-0.027405	1.82763	0.1582	1.82793	0.203102		1.82788	0.242161	1.82984	0.256981	1.82744	0.167875	1.82764	0.183403		1.82981	0.132055	1.83005	0.393396	1.8299	0.173629	1.82937	0.449206
1.82967	0.63253	1.82895	0.06816	1.82938	-0.165814	1.829	0.154721		1.83087	0.447089	1.83172	0.255642	1.83071	0.328961	1.82937	0.155813		1.82961	0.180493	1.82882	-0.02843	1.82929	0.15841	1.82959	0.203006		1.82954	0.242013	1.8315	0.256195	1.8291	0.167672	1.8293	0.182916		1.83147	0.132025	1.83171	0.393448	1.83156	0.174159	1.83103	0.448016
1.83133	0.627194	1.83061	0.0694	1.83105	-0.165935	1.83066	0.153611		1.83253	0.446545	1.83338	0.255905	1.83238	0.328853	1.83103	0.154463		1.83127	0.179984	1.83048	-0.029322	1.83096	0.158642	1.83126	0.203097		1.83121	0.241757	1.83316	0.25562	1.83076	0.167278	1.83096	0.182385		1.83314	0.132213	1.83338	0.393615	1.83323	0.1747	1.8327	0.447129
1.833	0.622256	1.83227	0.070746	1.83271	-0.165972	1.83232	0.152677		1.8342	0.445815	1.83505	0.256241	1.83404	0.328746	1.83269	0.152858		1.83293	0.17962	1.83214	-0.030005	1.83262	0.158916	1.83292	0.203276		1.83287	0.241405	1.83483	0.255297	1.83242	0.166654	1.83262	0.181885		1.8348	0.132583	1.83504	0.393876	1.83489	0.175105	1.83436	0.446692
1.83466	0.617847	1.83393	0.07209	1.83437	-0.165841	1.83398	0.151906		1.83586	0.444968	1.83671	0.256569	1.8357	0.328549	1.83435	0.15104		1.83459	0.179506	1.83381	-0.030356	1.83428	0.159183	1.83458	0.203565		1.83453	0.241081	1.83649	0.255361	1.83409	0.165844	1.83429	0.181446		1.83647	0.133169	1.83671	0.394235	1.83656	0.175351	1.83603	0.446645
1.83632	0.614243	1.8356	0.073394	1.83603	-0.165585	1.83565	0.151347		1.83753	0.444106	1.83838	0.256905	1.83737	0.328259	1.83602	0.148968		1.83626	0.179761	1.83547	-0.030333	1.83594	0.159472	1.83624	0.203933		1.83619	0.240848	1.83815	0.255654	1.83575	0.164987	1.83595	0.181213		1.83813	0.133743	1.83837	0.394707	1.83822	0.175336	1.83769	0.446926
1.83798	0.611371	1.83726	0.074716	1.8377	-0.165371	1.83731	0.15097		1.83919	0.443263	1.84004	0.257207	1.83903	0.327935	1.83768	0.146723		1.83792	0.18038	1.83713	-0.030005	1.83761	0.159824	1.83791	0.204438		1.83786	0.240629	1.83982	0.256182	1.83741	0.164072	1.83761	0.181145		1.83979	0.134403	1.84003	0.395286	1.83988	0.175005	1.83936	0.447453
1.83965	0.609034	1.83892	0.075868	1.83936	-0.165232	1.83897	0.150681		1.84085	0.442509	1.8417	0.257301	1.8407	0.327638	1.83934	0.144407		1.83958	0.181207	1.83879	-0.029399	1.83927	0.16013	1.83957	0.205046		1.83952	0.24035	1.84148	0.256853	1.83908	0.163114	1.83927	0.18116		1.84146	0.134986	1.8417	0.395909	1.84155	0.174358	1.84102	0.448182
1.84131	0.607308	1.84058	0.076818	1.84102	-0.165159	1.84063	0.150422		1.84252	0.441854	1.84337	0.257422	1.84236	0.327451	1.841	0.142159		1.84124	0.182087	1.84046	-0.028588	1.84093	0.160382	1.84123	0.205654		1.84118	0.240109	1.84315	0.257462	1.84074	0.162205	1.84093	0.181247		1.84312	0.135458	1.84336	0.396538	1.84321	0.173504	1.84268	0.449304
1.84297	0.606023	1.84224	0.077547	1.84268	-0.165028	1.8423	0.150121		1.84418	0.441349	1.84503	0.257486	1.84403	0.327471	1.84267	0.139991		1.84291	0.182896	1.84212	-0.027611	1.84259	0.160513	1.84289	0.206321		1.84284	0.23988	1.84481	0.258029	1.8424	0.161456	1.8426	0.181329		1.84479	0.135805	1.84503	0.397122	1.84488	0.172575	1.84435	0.450606
1.84463	0.60517	1.84391	0.077979	1.84434	-0.164851	1.84396	0.149786		1.84585	0.440962	1.8467	0.257332	1.84569	0.327688	1.84433	0.138029		1.84457	0.183502	1.84378	-0.026664	1.84425	0.16058	1.84455	0.20702		1.84451	0.239766	1.84648	0.258665	1.84406	0.16092	1.84426	0.181311		1.84645	0.136113	1.84669	0.397634	1.84654	0.171467	1.84601	0.452084
1.8463	0.604591	1.84557	0.078099	1.84601	-0.164696	1.84562	0.149533		1.84751	0.440695	1.84836	0.257063	1.84736	0.328038	1.84599	0.136357		1.84623	0.183796	1.84544	-0.025812	1.84592	0.16066	1.84622	0.207732		1.84617	0.239694	1.84814	0.259162	1.84572	0.160591	1.84592	0.181208		1.84811	0.136247	1.84835	0.398066	1.84821	0.170292	1.84768	0.453648
1.84796	0.604139	1.84723	0.077831	1.84767	-0.164535	1.84728	0.149337		1.84918	0.440596	1.85002	0.256649	1.84902	0.328444	1.84765	0.134782		1.84789	0.183818	1.84711	-0.02511	1.84758	0.160855	1.84788	0.208377		1.84783	0.239661	1.8498	0.259569	1.84739	0.160502	1.84759	0.181095		1.84978	0.136343	1.85002	0.398274	1.84987	0.169008	1.84934	0.455243
1.84962	0.603709	1.84889	0.077271	1.84933	-0.16433	1.84895	0.149174		1.85084	0.440707	1.85169	0.256067	1.85068	0.328835	1.84932	0.133387		1.84956	0.183575	1.84877	-0.024723	1.84924	0.161195	1.84954	0.208781		1.84949	0.239696	1.85147	0.260058	1.84905	0.160622	1.84925	0.180971		1.85144	0.136359	1.85168	0.398378	1.85153	0.167583	1.851	0.45688
1.85128	0.603197	1.85056	0.07642	1.85099	-0.164069	1.85061	0.149042		1.8525	0.440937	1.85335	0.255374	1.85235	0.329091	1.85098	0.132266		1.85122	0.183084	1.85043	-0.024561	1.85091	0.161656	1.8512	0.209011		1.85115	0.23981	1.85313	0.260638	1.85071	0.160924	1.85091	0.180902		1.85311	0.136299	1.85335	0.398437	1.8532	0.166145	1.85267	0.458472
1.85295	0.602619	1.85222	0.075317	1.85266	-0.163816	1.85227	0.148925		1.85417	0.441227	1.85502	0.254671	1.85401	0.329094	1.85264	0.131463		1.85288	0.182429	1.85209	-0.024627	1.85257	0.162246	1.85287	0.20906		1.85282	0.240001	1.85479	0.261356	1.85237	0.161368	1.85257	0.180862		1.85477	0.136083	1.85501	0.398362	1.85486	0.164806	1.85433	0.460115
[truncated: 13,930 more rows]
