# Supplementary material for: Structural basis of ClC-3 transporter inhibition by TMEM9 and PtdIns(3,5)P2
Source: Nat Struct Mol Biol. 2025 Jul 16;32(10):1972–9. doi: 10.1038/s41594-025-01617-2 (PMC12403049; doi:10.1038/s41594-025-01617-2)
Supplement: Supplementary file 8 — Statistical source data. [file 41594_2025_1617_MOESM8_ESM.xlsx]

## Sheet: Ext. Data 8f
Extended Data Fig 8f, Cumulative % of cells in vacuole size classes
		Venus ClC-3 + T9A						Venus ClC-3 + T9A R163A						Venus ClC-3 + T9A R163L							Venus ClC-3 R254A + T9A						Venus ClC-3 K310A + T9A
	% cells with >5 vesicles with cross sectional area	Exp 1	Exp 2	Exp 3	Mean	SD	SE	Exp 1	Exp 2	3	Mean	SD	SE	Exp 1	Exp 2	Exp 3	Exp 4	Mean	SD	SE	Exp 1	Exp 2	Exp3	Mean	SD	SE	Exp 1	Exp 2	Exp3	Mean	SD	SE
	>1.5 µm2	0	0	0	0	0	0	10.53	0	0	3.51	6.0795	3.51	0	10	4.76	17.39	8.0375	7.4535	4.30328	28.33	34.48	34	32.27	3.42057	1.97487	7.5	13.6	10.7	10.6	3.05123	1.76163
	1 µm2 to 1.5 µm2	0	0	0	0	0	0	0	6	0	2	3.4641	2	40.91	40	23.81	47.83	38.1375	10.1715	5.87251	50	34.48	50	44.8267	8.96048	5.17333	56.6	54.5	46.4	52.5	5.38609	3.10966
	<1 µm2	100	100	100	100	0	0	89.47	93.94	100	94.47	5.28497	3.05128	59.09	50	71.43	34.78	53.825	15.438	8.91315	21.67	31.03	16	22.9	7.59012	4.38216	35.8	31.8	42.9	36.8333	5.62168	3.24568
	Note: Same data set of Venus ClC-3 + T9A was used in Fig 4e and Fig 5i
Number of cells in vacuole size classes; numerical data for Extended Data Fig8. a-e and raw data for Extended Data Fig 8f
	DATE IF	File	Condition	Cells containing >5 vesicles with Area	Photo #																			SUM	%
					58	59	60	61	62	63	64	65	66
	21_02_2025	7_Venus ClC-3 + T9A	Venus ClC-3 + T9A	1.5 μm2-inf	0	0	0	0	0	0	0	0	0											0	0
				1.0-1.5 μm2	0	0	0	0	0	0	0	0	0											0	0
				Punctae	5	5	2	3	4	2	4	3	3											31	100
				total	5	5	2	3	4	2	4	3	3											31		115
					9	10	11	12	13	14	15	16
	04_03_2025	2_Venus ClC-3 + T9A	Venus ClC-3 + T9A	1.5 μm2-inf	0	0	0	0	0	0	0	0												0	0
				1.0-1.5 μm2	0	0	0	0	0	0	0	0												0	0
				Punctae	5	4	4	4	4	6	6	5												38	100
				total	5	4	4	4	4	6	6	5												38
					1	2	3	4	5	6	7	8
	07_03_2025	3_Venus ClC-3 + T9A	Venus ClC-3 + T9A	1.5 μm2-inf	0	0	0	0	0	0	0	0												0	0
				1.0-1.5 μm2	0	0	0	0	0	0	0	0												0	0
				Punctae	3	6	5	6	5	10	5	6												46	100
				total	3	6	5	6	5	10	5	6												46
					59	60	61	62	63	64	65	66
	27_02_2025	11_Venus ClC-3 + T9A R163A	Venus ClC-3 + T9A R163A	1.5 μm2-inf	0	0	0	2	0	0	0	0												2	10.5263
				1.0-1.5 μm2	0	0	0	0	0	0	0	0												0	0
				Punctae	2	2	2	0	3	2	3	3												17	89.4737
				total	2	2	2	2	3	2	3	3												19
					55	56	57	58	59	60	61	62	63	64	65	66	67
	11_11_2024	6_Venus ClC-3 + T9A R163A	Venus ClC-3 + T9A R163A	1.5 μm2-inf	0	0	0	0	0	0	0	0	0	0	0	0	0							0	0
				1.0-1.5 μm2	0	0	0	0	0	2	0	0	0	0	0	0	0							2	6.06061
				Punctae	3	2	4	3	3	0	2	3	4	1	2	2	2							31	93.9394
				total	3	2	4	3	3	2	2	3	4	1	2	2	2							33
					42	43	44	45	46	47	48	49	50	51	52
	07_03_2025	8_Venus ClC-3 + T9A R163A	Venus ClC-3 + T9A R163A	1.5 μm2-inf	0	0	0	0	0	0	0	0	0	0	0									0	0
				1.0-1.5 μm2	0	0	0	0	0	0	0	0	0	0	0									0	0
				Punctae	3	2	4	4	2	3	4	4	2	2	4									34	100
				total	3	2	4	4	2	3	4	4	2	2	4									34
					85	86	87	88	89	90	91	92	93	94	95
	13_02_2025	4_Venus ClC-3 + T9A R163L	Venus ClC-3 + T9A R163L	1.5 μm2-inf	0	0	0	0	0	0	0	0	0	0	0									0	0
				1.0-1.5 μm2	3	1	2	0	1	0	1	1	0	0	0									9	40.9091
				Punctae	1	1	0	2	1	2	0	2	2	1	1									13	59.0909
				total	4	2	2	2	2	2	1	3	2	1	1									22
					67	68	69	70	71	72	73	74	75	76	77	78	79
	27_02_2025	12_Venus ClC-3 + T9A R163L	Venus ClC-3 + T9A R163L	1.5 μm2-inf	0	0	0	2	0	0	0	0	0	0	0	0	0							2	10
				1.0-1.5 μm2	0	1	1	0	0	0	0	0	1	1	0	2	2							8	40
				Punctae	2	0	0	0	2	1	2	1	0	0	2	0	0							10	50
				total	2	1	1	2	2	1	2	1	1	1	2	2	2							20
					76		78		80		82		84		86		88		90		92		94
	12_03_2025	14_Venus ClC-3 + T9A R163L	Venus ClC-3 + T9A R163L	1.5 μm2-inf	0	0	0	0	0	0	0	0	2	0	0	0	0	0	0	0	0	0	0	2	4.7619
				1.0-1.5 μm2	0	1	0	1	2	1	0	1	0	1	0	1	0	0	0	1	0	1	1	10	23.8095
				Punctae	2	0	4	0	0	0	3	1	0	5	6	1	2	1	2	0	2	1	0	30	71.4286
				total	2	1	4	1	2	1	3	2	2	6	6	2	2	1	2	1	2	2	1	42
					31	32	33	34	35	36	37	38	39	40	41
	07_03_2025	9_Venus ClC-3 + T9A R163L	Venus ClC-3 + T9A R163L	1.5 μm2-inf	0	1	0	0	0	0	1	1	0	0	1									4	17.3913
				1.0-1.5 μm2	1	1	0	2	0	0	1	2	2	1	1									11	47.8261
				Punctae	1	0	1	2	2	2	0	0	0	0	0									8	34.7826
				total	2	2	1	4	2	2	2	3	2	1	2									23
					14	15	16	17	18	19	20	21	22	23	24	25	26	27	28	29	30	31
	04_03_2025	2_Venus ClC-3 R254A + T9A	Venus ClC-3 R254A + T9A	1.5 μm2-inf	0	0	4	0	2	0	0	1	1	1	1	1	2	0	1	0	1	2		17	28.3333
				1.0-1.5 μm2	2	4	0	3	0	2	2	2	2	1	2	1	1	3	1	2	0	2		30	50
				Punctae	0	0	0	0	0	2	3	1	1	0	0	2	0	1	0	0	3	0		13	21.6667
				total	2	4	4	3	2	4	5	4	4	2	3	4	3	4	2	2	4	4		60		139
					16	17	18	19	20	21	22	23	24	25	26	27
	12_03_2025	13_Venus ClC-3 R254A + T9A	Venus ClC-3 R254A + T9A	1.5 μm2-inf	1	0	0	1	0	1	2	0	4	0	1	0								10	34.4828
				1.0-1.5 μm2	0	1	2	2	0	2	0	0	0	1	1	1								10	34.4828
				Punctae	1	1	0	0	1	0	0	3	0	2	0	1								9	31.0345
				total	2	2	2	3	1	3	2	3	4	3	2	2								29
					17	18	19	20	21	22	23	24	25	26	27	28	29	30	31	32	33
	11_11_2024	5_Venus ClC-3 R254A + T9A	Venus ClC-3 R254A + T9A	1.5 μm2-inf	1	0	0	0	0	3	3	2	1	0	0	0	2	2	1	0	2			17	34
				1.0-1.5 μm2	1	0	1	2	1	0	0	1	3	2	2	2	1	2	3	4	0			25	50
				Punctae	0	2	1	0	1	0	0	0	0	0	0	0	1	0	3	0	0			8	16
				total	2	2	2	2	2	3	3	3	4	2	2	2	4	4	7	4	2			50
					1	2	3	4	5	6	7	8	9	10	11	12	13	14
	07_03_2025	10_Venus ClC-3 K310A + T9A	Venus ClC-3 K310A + T9A	1.5 μm2-inf	1	0	0	0	0	0	0	0	1	0	1	0	1	0						4	7.54717
				1.0-1.5 μm2	2	5	0	3	2	2	2	2	1	2	1	2	3	3						30	56.6038
				Punctae	0	2	1	3	1	2	0	2	0	2	1	4	1	0						19	35.8491
				total	3	7	1	6	3	4	2	4	2	4	3	6	5	3						53
					21	22	23	24	25	26	27	28	29	30	31	32
	27_02_2025	10_Venus ClC-3 K310A + T9A	Venus ClC-3 K310A + T9A	1.5 μm2-inf	0	0	1	0	0	0	0	0	1	0	0	1								3	13.6364
				1.0-1.5 μm2	1	1	1	2	3	1	1	0	0	0	1	1								12	54.5455
				Punctae	1	1	0	0	1	1	0	2	0	1	0	0								7	31.8182
				total	2	2	2	2	4	2	1	2	1	1	1	2								22
					1	2	3	4	5	6	7	8	9	10	11	12	13
	10_02_2025	12_Venus ClC-3 K310A + T9A	Venus ClC-3 K310A + T9A	1.5 μm2-inf	0	0	0	0	0	0	0	2	1	0	0	0	0							3	10.7143
				1.0-1.5 μm2	1	2	0	2	0	0	1	1	0	2	1	2	1							13	46.4286
				Punctae	1	0	2	0	3	1	2	0	1	0	1	0	1							12	42.8571
				total	2	2	2	2	3	1	3	3	2	2	2	2	2							28
